# Supplementary material for: Multiomic Analysis of Neurons with Divergent Projection Patterns Identifies Novel Regulators of Axon Pathfinding
Source: Adv Sci (Weinh). 2022 Aug 21;9(29):2200615. doi: 10.1002/advs.202200615 (PMC9561852; doi:10.1002/advs.202200615)
Supplement: Supplementary file 2 — Supporting Information [file ADVS-9-2200615-s001.xlsx]

## Sheet: Fig1E-F
RNAseq			Ipsilateral	Contralateral
3968 genes, Differential expressed genes with Padj <0.1 and |LFC|>1																											(The regularization is on the log fold changes of the count for each sample over an intercept, for each gene.)
															COUNTS						NORMALIZED COUNTS						RLOG COUNTS (Heatmap)
genes	SYMBOL	Chr	Gene start (bp)	Gene end (bp)	Strand	Gene type	DEGs	baseMean	log2FoldChange	lfcSE	stat	pvalue	Padj	-log10(Padj)	10_4_Ipsis	10_5_Ipsis	10_6_Ipsis	13_5_Contras	13_6_Contras	13_8_Contras	Ipsis10_4_norm	Ipsis10_5_norm	Ipsis10_6_norm	Contras13_5_norm	Contras13_6_norm	Contras13_8_norm	rldIpsis10_4	rldIpsis10_5	rldIpsis10_6	rldContras13_5	rldContras13_6	rldContras13_8
ENSMUSG00000078144	Capns2	8	92901407	92902411	1	protein_coding	Contralateral	24.9934	-3.84855	0.729944	-5.27239	1.34655e-07	9.58551e-07	6.01838	0	0	1	49	53	40	0	0	0.92	56.2	54.53	38.31	4.15201	4.15124	4.16393	4.69487	4.68385	4.55867
ENSMUSG00000107091	Gm43343	5	66524187	66526112	-1	TEC	Contralateral	22.2793	-3.34197	0.739573	-4.51878	6.21983e-06	3.42906e-05	4.46482	0	0	2	49	40	36	0	0	1.84	56.2	41.15	34.48	4.04033	4.03966	4.06408	4.56994	4.45899	4.40451
ENSMUSG00000102657	Gm37899	12	109668869	109677585	1	TEC	Contralateral	66.4353	-3.25906	0.580813	-5.6112	2.00931e-08	1.6189e-07	6.79078	14	5	6	151	127	74	13.75	4.62	5.53	173.19	130.66	70.88	5.20349	5.05672	5.07241	6.34337	6.15175	5.78734
ENSMUSG00000085125	Gm16070	1	17676027	17727646	-1	antisense	Contralateral	135.184	-3.24327	0.451643	-7.18104	6.91818e-13	1.06359e-11	10.9732	20	12	34	251	263	199	19.64	11.08	31.33	287.88	270.57	190.61	5.72824	5.56463	5.90661	7.40928	7.35623	7.061
ENSMUSG00000108246	Gm43896	6	61975098	61977129	1	TEC	Contralateral	16.4127	-3.12531	0.762864	-4.09681	4.18876e-05	0.000196647	3.70631	0	0	0	30	39	25	0	0	0	34.41	40.12	23.95	3.7029	3.70245	3.70244	4.04491	4.09053	3.9563
ENSMUSG00000054457	9430021M05Rik	2	162661163	162667109	1	processed_transcript	Contralateral	29.4274	-3.07253	0.735614	-4.17682	2.95616e-05	0.000142747	3.84543	0	0	5	43	41	84	0	0	4.61	49.32	42.18	80.46	4.32523	4.32434	4.3866	4.82526	4.7698	5.03466
ENSMUSG00000097899	Gm16894	1	40076228	40085851	-1	antisense	Contralateral	15.7546	-3.05934	0.763821	-4.00531	6.19374e-05	0.000282538	3.54892	0	0	0	23	29	40	0	0	0	26.38	29.83	38.31	3.66126	3.66083	3.66082	3.93338	3.96348	4.03235
ENSMUSG00000034810	Scn7a	2	66673425	66784914	-1	protein_coding	Contralateral	63.9001	-3.00319	0.647152	-4.64063	3.47348e-06	2.00475e-05	4.69794	0	9	16	108	120	118	0	8.31	14.75	123.87	123.45	113.03	4.98884	5.12892	5.2244	6.10601	6.10504	6.04992
ENSMUSG00000000214	Th	7	142892752	142931128	-1	protein_coding	Contralateral	179.931	-2.93621	0.540066	-5.43676	5.4259e-08	4.09772e-07	6.38746	59	12	24	201	166	613	57.93	11.08	22.12	230.53	170.78	587.16	6.30294	5.54874	5.78672	7.38075	7.11907	8.27642
ENSMUSG00000072492	Gm10364	14	55038462	55042979	1	transcribed_processed_pseudogene	Contralateral	51.4717	-2.91572	0.654849	-4.4525	8.48758e-06	4.54411e-05	4.34255	1	4	16	85	113	79	0.98	3.69	14.75	97.49	116.25	75.67	4.8597	4.90204	5.06036	5.75529	5.85976	5.61989
ENSMUSG00000064377	Gm24966	7	59344073	59344151	-1	snoRNA	Contralateral	16.917	-2.8497	0.755996	-3.76946	0.0001636	0.000684681	3.16451	0	0	2	31	26	39	0	0	1.84	35.55	26.75	37.36	3.75543	3.75496	3.77757	4.1053	4.03243	4.12061
ENSMUSG00000058925	1700011I03Rik	18	57533780	57731065	1	protein_coding	Contralateral	15.2298	-2.81127	0.762776	-3.68558	0.000228181	0.000928563	3.03219	0	0	1	45	21	18	0	0	0.92	51.61	21.6	17.24	3.57581	3.57537	3.58708	4.05381	3.81179	3.76964
ENSMUSG00000059003	Grin2a	16	9567898	9995560	-1	protein_coding	Contralateral	79.2724	-2.78164	0.667453	-4.16755	3.07887e-05	0.000148174	3.82923	0	7	28	139	114	174	0	6.46	25.8	159.42	117.28	166.66	5.09568	5.21822	5.51014	6.4679	6.25769	6.50207
ENSMUSG00000026141	Col19a1	1	24261890	24587472	-1	protein_coding	Contralateral	90.4735	-2.77777	0.662026	-4.19586	2.71836e-05	0.000131893	3.87978	0	22	19	257	115	96	0	20.31	17.51	294.76	118.31	91.95	5.068	5.44602	5.40246	7.02925	6.32493	6.15821
ENSMUSG00000106859	Gm42737	5	67757576	67759330	-1	TEC	Contralateral	14.5815	-2.73657	0.76692	-3.56825	0.000359368	0.00140535	2.85222	0	0	0	46	17	18	0	0	0	52.76	17.49	17.24	3.50437	3.50395	3.50394	3.99237	3.70155	3.6992
ENSMUSG00000100053	Gm28154	1	17615084	17641081	-1	antisense	Contralateral	145.074	-2.70019	0.477727	-5.65216	1.5844e-08	1.29718e-07	6.887	25	60	16	290	225	221	24.54	55.39	14.75	332.61	231.48	211.68	5.90557	6.29075	5.73471	7.63243	7.31669	7.24217
ENSMUSG00000019935	Slc17a8	10	89574020	89621253	-1	protein_coding	Contralateral	47.5477	-2.69706	0.67282	-4.00859	6.10816e-05	0.000278856	3.55462	0	12	10	78	71	107	0	11.08	9.22	89.46	73.04	102.49	4.80662	4.96787	4.94269	5.64467	5.54101	5.72161
ENSMUSG00000028487	Bnc2	4	84275095	84675275	-1	protein_coding	Contralateral	206.224	-2.6952	0.462324	-5.82968	5.55352e-09	4.90063e-08	7.30975	13	71	64	294	357	413	12.76	65.54	58.98	337.2	367.28	395.59	5.78496	6.56413	6.49462	7.9094	7.99172	8.06371
ENSMUSG00000022262	Dnah5	15	28203752	28472045	1	protein_coding	Contralateral	164.437	-2.68669	0.356488	-7.53654	4.8261e-14	8.80138e-13	12.0554	33	45	50	249	305	279	32.4	41.54	46.08	285.58	313.78	267.24	6.13042	6.24827	6.3027	7.62719	7.71226	7.57017
ENSMUSG00000102474	2610012C04Rik	1	135480392	135481414	-1	TEC	Contralateral	15.9254	-2.6826	0.767087	-3.49713	0.000470293	0.00179235	2.74658	0	0	0	56	23	8	0	0	0	64.23	23.66	7.66	3.53922	3.53873	3.53872	4.13055	3.80967	3.63735
ENSMUSG00000052374	Actn2	13	12269426	12340760	-1	protein_coding	Contralateral	94.1819	-2.64148	0.585333	-4.51278	6.39833e-06	3.52072e-05	4.45337	3	23	33	213	134	134	2.95	21.23	30.41	244.29	137.86	128.35	5.29528	5.60228	5.72407	6.97688	6.5452	6.49596
ENSMUSG00000041565	L3mbtl4	17	68273797	68777961	1	protein_coding	Contralateral	21.704	-2.60524	0.733503	-3.55177	0.000382643	0.00148893	2.82713	0	2	5	33	50	36	0	1.85	4.61	37.85	51.44	34.48	4.05244	4.07527	4.10908	4.43144	4.53408	4.40495
ENSMUSG00000034570	Inpp5j	11	3494375	3504821	-1	protein_coding	Contralateral	109.857	-2.60287	0.456337	-5.70385	1.17134e-08	9.80899e-08	7.00838	32	15	36	170	212	175	31.42	13.85	33.18	194.98	218.1	167.62	5.90701	5.65482	5.92718	6.98177	7.0708	6.86819
ENSMUSG00000106354	Gm42607	3	55483788	55487180	1	TEC	Contralateral	12.9027	-2.59833	0.76708	-3.3873	0.000705844	0.0025838	2.58774	0	0	0	28	31	14	0	0	0	32.11	31.89	13.41	3.40756	3.40721	3.4072	3.72267	3.72155	3.55523
ENSMUSG00000019987	Arg1	10	24915221	24927484	-1	protein_coding	Contralateral	488.677	-2.59302	0.23832	-10.8804	1.42961e-27	2.64923e-25	24.5769	113	154	160	810	797	817	110.94	142.16	147.45	929.01	819.94	782.56	7.30386	7.53431	7.56936	9.52115	9.38075	9.32865
ENSMUSG00000060924	Csmd1	8	15892537	17535586	-1	protein_coding	Contralateral	249.626	-2.58873	0.34221	-7.56473	3.88662e-14	7.20237e-13	12.1425	51	85	73	269	488	513	50.07	78.47	67.27	308.52	502.05	491.37	6.51294	6.81713	6.70693	7.98432	8.46295	8.44186
ENSMUSG00000020053	Igf1	10	87858265	87937042	1	protein_coding	Contralateral	4851.5	-2.57779	0.206602	-12.4771	9.95614e-36	6.86337e-33	32.1635	1228	1181	1911	8326	8899	6627	1205.64	1090.2	1761.11	9549.28	9155.16	6347.63	10.3728	10.2421	10.8655	13.0931	13.0373	12.552
ENSMUSG00000072812	Ahnak2	12	112772194	112802657	-1	protein_coding	Contralateral	183.248	-2.52707	0.379836	-6.65306	2.87059e-11	3.55145e-10	9.44959	53	46	56	386	272	241	52.04	42.46	51.61	442.71	279.83	230.84	6.42559	6.31012	6.4191	8.11668	7.69225	7.5226
ENSMUSG00000069372	Ctxn3	18	57468516	57478133	1	protein_coding	Contralateral	119.458	-2.51712	0.658997	-3.81963	0.000133653	0.000569719	3.24434	0	18	51	145	287	200	0	16.62	47	166.3	295.26	191.57	5.26244	5.60864	6.02435	6.84802	7.32327	6.9616
ENSMUSG00000032584	Mst1r	9	107906873	107920383	1	protein_coding	Contralateral	271.552	-2.50327	0.436266	-5.73794	9.58354e-09	8.14813e-08	7.08894	26	107	94	403	314	661	25.53	98.77	86.63	462.21	323.04	633.13	6.11807	6.99658	6.89313	8.41389	8.05802	8.73908
ENSMUSG00000055078	Gabra5	7	57407672	57510059	-1	protein_coding	Contralateral	100.294	-2.49989	0.508329	-4.91786	8.74934e-07	5.53141e-06	5.25716	12	22	44	110	212	193	11.78	20.31	40.55	126.16	218.1	184.86	5.56215	5.69129	5.94167	6.57951	6.98324	6.85635
ENSMUSG00000060371	Caln1	5	130369455	130847412	1	protein_coding	Contralateral	1834.69	-2.49793	0.290846	-8.5885	8.81148e-18	2.87608e-16	15.5412	311	442	922	2647	3393	3047	305.34	408.02	849.68	3035.9	3490.67	2918.55	8.54955	8.89697	9.80106	11.4128	11.5919	11.3627
ENSMUSG00000032036	Kirrel3	9	34485894	35036716	1	protein_coding	Contralateral	1074.83	-2.4932	0.216723	-11.5041	1.25802e-30	3.94194e-28	27.4043	275	284	446	1521	1740	2058	269.99	262.17	411.02	1744.47	1790.09	1971.24	8.35753	8.32298	8.84125	10.5826	10.6147	10.7339
ENSMUSG00000049985	Ankrd55	13	112288451	112384002	1	protein_coding	Contralateral	106.478	-2.48357	0.645027	-3.85034	0.000117956	0.000507958	3.29417	0	31	35	163	206	187	0	28.62	32.25	186.95	211.93	179.12	5.29154	5.78375	5.83055	6.87856	6.97832	6.84734
ENSMUSG00000084898	Gm12371	4	36952966	36988032	1	lincRNA	Contralateral	66.1051	-2.48265	0.674893	-3.67859	0.000234531	0.000952403	3.02118	0	15	22	123	151	69	0	13.85	20.27	141.07	155.35	66.09	5.01651	5.24166	5.32917	6.22699	6.2938	5.7802
ENSMUSG00000097904	Gm26711	5	110385835	110388073	1	lincRNA	Contralateral	12.5814	-2.46793	0.763145	-3.23389	0.00122116	0.0042439	2.37224	1	0	1	25	12	34	0.98	0	0.92	28.67	12.35	32.57	3.40244	3.39041	3.40141	3.67481	3.52622	3.7076
ENSMUSG00000044349	Snhg11	2	158375638	158386145	1	protein_coding	Contralateral	16815.6	-2.46697	0.192538	-12.8129	1.3891e-37	1.13999e-34	33.9431	3931	5373	6807	29291	29346	22985	3859.43	4959.92	6273.1	33594.5	30190.7	22016	12.0332	12.3673	12.6808	14.9338	14.7898	14.3646
ENSMUSG00000105469	A930036I15Rik	3	126966475	126967519	-1	TEC	Contralateral	51.1941	-2.46541	0.691651	-3.56453	0.00036451	0.00142448	2.84634	0	18	9	107	48	115	0	16.62	8.29	122.72	49.38	110.15	4.83775	5.07747	4.96537	5.8825	5.41297	5.81928
ENSMUSG00000041842	Fhdc1	3	84442198	84480429	-1	protein_coding	Contralateral	619.423	-2.45617	0.340568	-7.212	5.51375e-13	8.58392e-12	11.0663	81	222	265	1103	978	957	79.53	204.93	244.22	1265.06	1006.15	916.66	7.02139	7.94326	8.1281	9.98015	9.71302	9.60515
ENSMUSG00000069072	Slc7a14	3	31202858	31310378	-1	protein_coding	Contralateral	661.793	-2.45607	0.321167	-7.64734	2.05177e-14	3.93328e-13	12.4052	152	130	327	1162	1113	963	149.23	120.01	301.35	1332.72	1145.04	922.4	7.63516	7.41593	8.37502	10.073	9.89451	9.64168
ENSMUSG00000034145	Tmem63c	12	87021340	87090043	1	protein_coding	Contralateral	522.195	-2.44473	0.271624	-9.00041	2.24869e-19	9.47528e-18	17.0234	143	130	220	918	828	799	140.4	120.01	202.74	1052.87	851.83	765.32	7.54685	7.39587	7.90905	9.70164	9.46068	9.33989
ENSMUSG00000105302	Gm19817	3	55330841	55332972	1	TEC	Contralateral	29.5203	-2.44447	0.712452	-3.43107	0.00060121	0.00223015	2.65167	0	6	8	48	67	42	0	5.54	7.37	55.05	68.93	40.23	4.38264	4.45542	4.47834	4.91895	5.01406	4.80629
ENSMUSG00000071984	Fndc1	17	7738569	7827302	-1	protein_coding	Contralateral	130.858	-2.4353	0.457318	-5.32518	1.00853e-07	7.31523e-07	6.13577	18	33	61	223	199	230	17.67	30.46	56.22	255.76	204.73	220.3	5.82046	6.00576	6.29614	7.357	7.17512	7.23508
ENSMUSG00000096944	Gm26722	4	129309081	129318443	1	lincRNA	Contralateral	40.3205	-2.42275	0.692434	-3.49889	0.000467193	0.0017826	2.74895	0	10	12	50	88	77	0	9.23	11.06	57.35	90.53	73.75	4.68746	4.81503	4.83823	5.27617	5.49311	5.3909
ENSMUSG00000103255	Pcdhac1	18	37090013	37187657	1	protein_coding	Contralateral	124.236	-2.41376	0.430897	-5.60172	2.12239e-08	1.70048e-07	6.76943	21	53	36	199	212	205	20.62	48.93	33.18	228.24	218.1	196.36	5.86178	6.20842	6.031	7.23133	7.19561	7.11258
ENSMUSG00000087042	Gm11611	11	97519612	97521895	-1	sense_intronic	Contralateral	154.607	-2.41091	0.400564	-6.0188	1.75719e-09	1.67775e-08	7.77527	30	60	50	295	210	253	29.45	55.39	46.08	338.34	216.04	242.33	6.08964	6.39734	6.29739	7.7458	7.35824	7.45538
ENSMUSG00000103742	Gm38240	1	129283107	129285593	1	TEC	Contralateral	12.0299	-2.40006	0.765994	-3.13326	0.00172876	0.00578064	2.23802	0	0	0	11	16	45	0	0	0	12.62	16.46	43.1	3.29022	3.28989	3.28988	3.43205	3.47065	3.69692
ENSMUSG00000070823	Gm1043	5	37154430	37229547	1	protein_coding	Contralateral	26.3659	-2.39649	0.753978	-3.17846	0.0014806	0.00503487	2.29801	0	0	8	59	38	46	0	0	7.37	67.67	39.09	44.06	4.23675	4.23594	4.33174	4.8548	4.64772	4.68815
ENSMUSG00000042429	Adora1	1	134199223	134235431	-1	protein_coding	Contralateral	101.706	-2.39646	0.506001	-4.73608	2.17895e-06	1.29758e-05	4.88686	16	23	46	207	181	112	15.71	21.23	42.39	237.41	186.21	107.28	5.64058	5.71958	5.97603	7.0637	6.87608	6.48734
ENSMUSG00000056158	Car10	11	93098028	93601749	1	protein_coding	Contralateral	1283.69	-2.39028	0.287496	-8.31414	9.24188e-17	2.56481e-15	14.5909	226	377	651	1973	2246	2045	221.89	348.02	599.94	2262.88	2310.65	1958.79	8.15214	8.67066	9.3198	10.9554	10.9819	10.7754
ENSMUSG00000031965	Tbx20	9	24718138	24774303	-1	protein_coding	Contralateral	1278.2	-2.38283	0.271106	-8.78927	1.5054e-18	5.49664e-17	16.2599	256	543	461	2277	2295	1586	251.34	501.25	424.84	2611.54	2361.06	1519.14	8.29671	9.10567	8.90847	11.136	11.0099	10.4601
ENSMUSG00000107707	Gm44286	6	77586995	77588481	-1	TEC	Contralateral	29.9963	-2.37642	0.697386	-3.40761	0.000655334	0.00241274	2.61749	11	4	1	60	40	57	10.8	3.69	0.92	68.82	41.15	54.6	4.54735	4.4593	4.42226	5.03875	4.84027	4.94346
ENSMUSG00000102985	4930456G14Rik	1	40049039	40050368	-1	TEC	Contralateral	11.3534	-2.37183	0.767051	-3.09214	0.00198721	0.00655707	2.18329	0	0	1	28	22	13	0	0	0.92	32.11	22.63	12.45	3.2604	3.26009	3.27098	3.56977	3.49097	3.39569
ENSMUSG00000039954	Stk32a	18	43207697	43317481	1	protein_coding	Contralateral	2445.62	-2.36666	0.203196	-11.6472	2.37234e-31	8.34385e-29	28.0786	584	874	1024	3088	3859	5051	573.37	806.81	943.68	3541.7	3970.08	4838.07	9.36308	9.79035	9.98822	11.6833	11.8314	12.0881
ENSMUSG00000035189	Ano4	10	88948994	89344762	-1	protein_coding	Contralateral	963.525	-2.36526	0.246103	-9.61085	7.19528e-22	4.57577e-20	19.3395	248	318	399	1856	1386	1380	243.48	293.55	367.71	2128.69	1425.9	1321.82	8.23181	8.4406	8.69748	10.796	10.3062	10.2143
ENSMUSG00000024897	Apba1	19	23758876	23949597	1	protein_coding	Contralateral	3550.78	-2.3565	0.221231	-10.6517	1.71148e-26	2.56484e-24	23.5909	853	1026	1729	5630	6148	5371	837.47	947.12	1593.39	6457.17	6324.97	5144.58	9.87881	10.0356	10.7055	12.5328	12.5057	12.2343
ENSMUSG00000085962	Gm16984	13	34963982	34990452	1	antisense	Contralateral	21.2977	-2.35573	0.758227	-3.10689	0.00189064	0.00626362	2.20317	0	0	6	31	34	54	0	0	5.53	35.55	34.98	51.72	4.02478	4.02417	4.0924	4.38525	4.38108	4.50891
ENSMUSG00000021799	Opn4	14	34590618	34600142	-1	protein_coding	Contralateral	742.736	-2.35417	0.583449	-4.03492	5.4621e-05	0.000251292	3.59982	122	127	328	1718	1423	504	119.78	117.24	302.27	1970.41	1463.96	482.75	7.37102	7.34672	8.35769	10.5539	10.1956	8.88857
ENSMUSG00000020524	Gria1	11	57011387	57330244	1	protein_coding	Contralateral	1509.12	-2.34689	0.216407	-10.8448	2.11183e-27	3.79117e-25	24.4212	348	528	669	2321	2266	2731	341.66	487.41	616.53	2662.01	2331.23	2615.87	8.68102	9.10505	9.39028	11.2117	11.0442	11.1899
ENSMUSG00000028327	Stra6l	4	45848664	45887008	1	protein_coding	Contralateral	218.975	-2.34603	0.440201	-5.32946	9.85041e-08	7.15993e-07	6.14509	28	102	72	418	228	430	27.49	94.16	66.35	479.41	234.56	411.87	6.14608	6.89312	6.64465	8.32279	7.64788	8.17561
ENSMUSG00000031963	Bmper	9	23223076	23485200	1	protein_coding	Contralateral	514.495	-2.34538	0.306352	-7.65584	1.9205e-14	3.69397e-13	12.4325	128	200	182	995	896	570	125.67	184.62	167.73	1141.19	921.79	545.97	7.44004	7.81246	7.71708	9.78787	9.5445	8.9579
ENSMUSG00000040125	Gpr26	7	131966460	131994405	1	protein_coding	Contralateral	680.125	-2.34501	0.330994	-7.08474	1.3931e-12	2.0626e-11	10.6856	154	191	323	1283	1288	688	151.2	176.32	297.67	1471.5	1325.08	659	7.65917	7.81523	8.37392	10.2062	10.0823	9.26689
ENSMUSG00000026247	Ecel1	1	87147655	87156521	-1	protein_coding	Contralateral	844.249	-2.33493	0.202773	-11.515	1.10887e-30	3.53893e-28	27.4511	272	275	322	1231	1172	1702	267.05	253.86	296.74	1411.86	1205.74	1630.25	8.32124	8.26444	8.43745	10.2558	10.0667	10.4299
ENSMUSG00000022099	Dmtn	14	70602184	70636048	-1	protein_coding	Contralateral	1495.84	-2.32984	0.331457	-7.02909	2.07888e-12	2.9906e-11	10.5242	203	455	834	2323	2599	2348	199.3	420.02	768.59	2664.3	2673.81	2249.02	8.03813	8.90969	9.64489	11.1987	11.2035	10.9849
ENSMUSG00000000365	Rnf17	14	56402697	56525032	1	protein_coding	Contralateral	69.5667	-2.32953	0.690225	-3.37503	0.000738072	0.0026892	2.57038	0	26	16	199	68	84	0	24	14.75	228.24	69.96	80.46	4.98883	5.36708	5.23996	6.59441	5.8152	5.89279
ENSMUSG00000021604	Irx4	13	73260479	73269608	1	protein_coding	Contralateral	1962.88	-2.32837	0.203647	-11.4334	2.84767e-30	8.04537e-28	27.0945	451	774	814	3001	3198	3276	442.79	714.49	750.16	3441.91	3290.05	3137.89	9.02302	9.61171	9.6723	11.603	11.5452	11.4846
ENSMUSG00000095690	Rab11b-ps2	19	7398421	7399077	-1	processed_pseudogene	Contralateral	11.8306	-2.32718	0.765522	-3.03999	0.00236583	0.00768717	2.11423	1	1	0	34	19	11	0.98	0.92	0	39	19.55	10.54	3.30387	3.30288	3.29169	3.66144	3.49906	3.41048
ENSMUSG00000043460	Elfn2	15	78670022	78718113	-1	protein_coding	Contralateral	161.144	-2.32633	0.377795	-6.15765	7.38327e-10	7.41079e-09	8.13014	38	50	68	243	309	234	37.31	46.16	62.67	278.7	317.89	224.14	6.23548	6.33971	6.5108	7.61989	7.73693	7.43453
ENSMUSG00000038530	Rgs4	1	169741477	169747642	-1	protein_coding	Contralateral	8042.03	-2.32623	0.412598	-5.638	1.72037e-08	1.39985e-07	6.85392	1983	1786	3850	14759	15114	9012	1946.9	1648.69	3548.03	16927.4	15549.1	8632.08	11.05	10.8313	11.8424	13.925	13.8113	13.0248
ENSMUSG00000019785	Clvs2	10	33512286	33624769	-1	protein_coding	Contralateral	544.094	-2.32541	0.299525	-7.76366	8.2514e-15	1.68289e-13	12.7739	134	134	280	803	943	898	131.56	123.7	258.04	920.98	970.14	860.14	7.49811	7.43739	8.1738	9.57139	9.63139	9.4943
ENSMUSG00000097079	Gm26604	7	29071603	29081142	1	antisense	Contralateral	26.4086	-2.31731	0.725499	-3.1941	0.00140269	0.00479737	2.319	0	5	8	26	51	67	0	4.62	7.37	29.82	52.47	64.18	4.26725	4.3259	4.3594	4.58984	4.77087	4.85127
ENSMUSG00000030077	Chl1	6	103510586	103750211	1	protein_coding	Contralateral	2879.68	-2.31631	0.234353	-9.88385	4.89187e-23	3.71394e-21	20.4302	702	797	1487	4106	5153	4669	689.22	735.73	1370.37	4709.26	5301.33	4472.17	9.61048	9.69233	10.4848	12.0835	12.2382	12.0163
ENSMUSG00000035355	Kcnh4	11	100740376	100759942	-1	protein_coding	Contralateral	1080.22	-2.31216	0.287867	-8.03204	9.58622e-16	2.2508e-14	13.6477	219	334	552	1981	1608	1590	215.01	308.32	508.7	2272.05	1654.29	1522.97	8.10462	8.51098	9.09495	10.9124	10.5207	10.4192
ENSMUSG00000020090	Npffr1	10	61595492	61628565	1	protein_coding	Contralateral	82.1246	-2.3036	0.669012	-3.44329	0.000574688	0.00214005	2.66958	0	35	20	147	168	105	0	32.31	18.43	168.6	172.84	100.57	5.18577	5.66929	5.49324	6.57844	6.59768	6.23234
ENSMUSG00000039462	Col10a1	10	34389981	34397085	1	protein_coding	Contralateral	19.3084	-2.30209	0.751157	-3.06472	0.00217871	0.00713297	2.14673	0	5	2	23	63	19	0	4.62	1.84	26.38	64.81	18.2	3.86227	3.92066	3.88578	4.15034	4.44506	4.07205
ENSMUSG00000033854	Kcnk10	12	98429437	98578310	-1	protein_coding	Contralateral	568.843	-2.30054	0.244521	-9.40838	5.03833e-21	2.80098e-19	18.5527	159	203	230	1001	780	947	156.11	187.39	211.96	1148.07	802.45	907.08	7.68525	7.86674	7.99251	9.85322	9.44271	9.58285
ENSMUSG00000031738	Irx6	8	92674288	92680956	1	protein_coding	Contralateral	1484.09	-2.29848	0.163978	-14.017	1.22626e-44	4.22666e-41	40.374	442	549	586	2210	2528	2389	433.95	506.79	540.04	2534.7	2600.77	2288.29	8.97004	9.15597	9.23278	11.1504	11.1831	11.0217
ENSMUSG00000085434	Gm11725	11	117871250	117887416	1	antisense	Contralateral	27.4157	-2.29848	0.723478	-3.17699	0.00148813	0.00505848	2.29598	0	6	8	33	37	79	0	5.54	7.37	37.85	38.07	75.67	4.29542	4.3675	4.39019	4.69487	4.69716	4.96432
ENSMUSG00000026778	Prkcq	2	11172108	11301222	1	protein_coding	Contralateral	834.581	-2.29583	0.235711	-9.74001	2.0353e-22	1.40306e-20	19.8529	230	253	391	1068	1408	1581	225.81	233.55	360.33	1224.91	1448.53	1514.35	8.13475	8.17024	8.65249	10.0807	10.2824	10.3362
ENSMUSG00000104154	Gm38104	1	176751521	176753415	-1	TEC	Contralateral	320.053	-2.28555	0.375756	-6.08254	1.18295e-09	1.15704e-08	7.93665	51	167	102	394	536	646	50.07	154.16	94	451.89	551.43	618.77	6.59822	7.48588	7.06335	8.52371	8.73046	8.85179
ENSMUSG00000044716	Dok7	5	35056766	35087839	1	protein_coding	Contralateral	302.749	-2.2845	0.473158	-4.8282	1.37771e-06	8.44064e-06	5.07362	27	90	167	548	610	310	26.51	83.08	153.9	628.51	627.56	296.93	6.1515	6.89809	7.41833	8.80116	8.8004	8.03696
ENSMUSG00000028197	Col24a1	3	145292472	145552011	1	protein_coding	Contralateral	709.501	-2.28259	0.282901	-8.06851	7.11601e-16	1.71042e-14	13.7669	178	273	287	1303	1262	807	174.76	252.01	264.49	1494.44	1298.33	772.98	7.83115	8.21764	8.26992	10.2534	10.0867	9.47828
ENSMUSG00000046168	Kcnrg	14	61607482	61611916	1	protein_coding	Contralateral	46.8973	-2.28169	0.701676	-3.25178	0.00114686	0.00400426	2.39748	0	10	18	109	85	45	0	9.23	16.59	125.01	87.45	43.1	4.77383	4.91127	5.00703	5.80929	5.60538	5.28183
ENSMUSG00000028360	Slc44a5	3	153973436	154271722	1	protein_coding	Contralateral	692.634	-2.28111	0.324306	-7.03381	2.00968e-12	2.90804e-11	10.5364	192	335	181	724	891	1821	188.5	309.24	166.8	830.37	916.65	1744.23	7.8965	8.42657	7.76806	9.54548	9.66108	10.4222
ENSMUSG00000045083	Lingo2	4	35706647	36951747	-1	protein_coding	Contralateral	371.367	-2.27748	0.285444	-7.97873	1.47849e-15	3.37487e-14	13.4717	110	150	126	624	669	482	108	138.47	116.12	715.68	688.26	461.68	7.24679	7.46361	7.30779	9.10757	9.06607	8.64258
ENSMUSG00000001333	Sync	4	129287617	129308559	1	protein_coding	Contralateral	219.711	-2.27613	0.389273	-5.84714	5.00096e-09	4.44719e-08	7.35191	38	75	106	394	301	368	37.31	69.23	97.69	451.89	309.66	352.49	6.34165	6.71131	6.95576	8.29016	7.93046	8.0526
ENSMUSG00000039126	Prune2	19	16956118	17223932	1	protein_coding	Contralateral	4288.71	-2.2748	0.183561	-12.3926	2.8645e-35	1.8284e-32	31.7379	1240	1589	1777	7737	6581	6020	1217.42	1466.84	1637.62	8873.74	6770.43	5766.22	10.3842	10.6252	10.7682	12.9868	12.6293	12.4175
ENSMUSG00000034683	Ppp1r1c	2	79707780	79818496	1	protein_coding	Contralateral	730.767	-2.27277	0.284427	-7.99069	1.34185e-15	3.09165e-14	13.5098	143	267	357	1012	1140	1394	140.4	246.47	329	1160.69	1172.81	1335.23	7.61221	8.20031	8.51656	9.96544	9.97815	10.1323
ENSMUSG00000022762	Ncam2	16	81200697	81624285	1	protein_coding	Contralateral	320.204	-2.26784	0.481075	-4.71411	2.4277e-06	1.43284e-05	4.8438	39	73	189	590	704	251	38.29	67.39	174.18	676.68	724.26	240.42	6.35054	6.73787	7.54309	8.90586	8.97956	7.84865
ENSMUSG00000027777	Schip1	3	68064802	68626481	1	protein_coding	Contralateral	61.6353	-2.26272	0.680825	-3.32349	0.000888978	0.00318583	2.49678	0	18	23	129	110	74	0	16.62	21.2	147.95	113.17	70.88	5.01592	5.26688	5.3248	6.2166	6.04638	5.78413
ENSMUSG00000032921	Odf4	11	68921835	68927081	-1	protein_coding	Contralateral	76.5296	-2.26153	0.696229	-3.24826	0.00116114	0.00404919	2.39263	0	7	41	113	174	111	0	6.46	37.78	129.6	179.01	106.32	5.11887	5.23665	5.65635	6.31562	6.54286	6.18897
ENSMUSG00000027457	Snph	2	151590549	151632593	-1	protein_coding	Contralateral	785.033	-2.26103	0.348642	-6.48523	8.85939e-11	1.02129e-09	8.99085	111	252	447	1212	1290	1294	108.98	232.63	411.94	1390.07	1327.13	1239.45	7.35086	8.13706	8.77337	10.1967	10.1416	10.0601
ENSMUSG00000106691	2700029L08Rik	5	134519325	134520789	-1	TEC	Contralateral	43.6783	-2.25975	0.73619	-3.06952	0.00214403	0.00702875	2.15312	0	19	2	109	25	96	0	17.54	1.84	125.01	25.72	91.95	4.62998	4.88127	4.65902	5.68389	4.97713	5.50593
ENSMUSG00000040420	Cdh18	15	22549022	23474418	1	protein_coding	Contralateral	352.87	-2.258	0.307797	-7.33603	2.20031e-13	3.66024e-12	11.4365	90	146	133	401	531	799	88.36	134.78	122.57	459.92	546.28	765.32	7.06423	7.42089	7.33745	8.60985	8.79029	9.1503
ENSMUSG00000030098	Grip2	6	91761509	91827250	-1	protein_coding	Contralateral	121.472	-2.25641	0.634768	-3.55471	0.0003784	0.00147475	2.83128	1	35	57	220	255	134	0.98	32.31	52.53	252.32	262.34	128.35	5.36559	5.91058	6.14275	7.23457	7.26861	6.70635
ENSMUSG00000051401	Kctd16	18	40258361	40531168	1	protein_coding	Contralateral	511.686	-2.25598	0.387965	-5.8149	6.06688e-09	5.30744e-08	7.27511	61	221	237	925	879	650	59.89	204.01	218.41	1060.9	904.3	622.6	6.77393	7.89765	7.96708	9.69163	9.50996	9.09015
ENSMUSG00000059022	Kcp	6	29473162	29507952	-1	protein_coding	Contralateral	2512.25	-2.2554	0.206713	-10.9108	1.0238e-27	1.96047e-25	24.7076	751	887	1075	4662	3912	3294	737.33	818.81	990.68	5346.95	4024.61	3155.14	9.68499	9.81652	10.0575	12.2268	11.8578	11.5426
ENSMUSG00000041165	Spem1	11	69820876	69822180	-1	protein_coding	Contralateral	50.359	-2.24611	0.567152	-3.96034	7.48437e-05	0.000335551	3.47424	14	8	21	67	94	92	13.75	7.38	19.35	76.84	96.71	88.12	5.14229	5.05921	5.20764	5.68985	5.81017	5.76092
ENSMUSG00000015476	Prrt1	17	34629533	34633126	1	protein_coding	Contralateral	337.28	-2.24141	0.27422	-8.17377	2.98895e-16	7.65403e-15	14.1161	98	115	147	543	538	532	96.22	106.16	135.47	622.78	553.49	509.57	7.13261	7.21205	7.42069	8.91001	8.78664	8.7008
ENSMUSG00000039579	Grin3a	4	49661611	49845744	-1	protein_coding	Contralateral	391.774	-2.24049	0.294155	-7.61668	2.6028e-14	4.9456e-13	12.3058	122	119	174	491	824	574	119.78	109.85	160.35	563.14	847.72	549.8	7.35241	7.27508	7.61599	8.87955	9.32342	8.85487
ENSMUSG00000057615	Ldoc1	X	61709497	61710955	1	protein_coding	Contralateral	29.986	-2.23556	0.718061	-3.11333	0.00184991	0.00613929	2.21188	0	9	8	38	40	83	0	8.31	7.37	43.58	41.15	79.5	4.39841	4.50597	4.49446	4.84969	4.83064	5.09785
ENSMUSG00000046613	Vwa5b2	16	20589471	20605377	1	protein_coding	Contralateral	2440.02	-2.23438	0.224557	-9.95017	2.51764e-23	2.00875e-21	20.6971	604	894	1166	4345	3257	3981	593	825.27	1074.55	4983.38	3350.75	3813.17	9.40879	9.82243	10.1562	12.129	11.6146	11.782
ENSMUSG00000020798	Spns3	11	72494919	72550506	-1	protein_coding	Contralateral	10.1238	-2.23355	0.76694	-2.91229	0.00358788	0.0111251	1.9537	0	0	1	22	15	20	0	0	0.92	25.23	15.43	19.16	3.13572	3.13546	3.1461	3.3832	3.29656	3.33107
ENSMUSG00000090061	Nwd2	5	63649102	63810546	1	protein_coding	Contralateral	112.438	-2.23198	0.598387	-3.72999	0.000191488	0.000791771	3.1014	5	29	60	264	181	103	4.91	26.77	55.29	302.79	186.21	98.66	5.43058	5.79618	6.12286	7.32312	6.92589	6.46829
ENSMUSG00000049148	Plcxd3	15	4375491	4575553	1	protein_coding	Contralateral	211.341	-2.22956	0.421666	-5.2875	1.23997e-07	8.87812e-07	6.05168	31	64	118	338	326	362	30.44	59.08	108.74	387.66	335.38	346.74	6.22383	6.58811	7.01397	8.1123	7.97623	8.00799
ENSMUSG00000021268	Meg3	12	109541001	109571726	1	lincRNA	Contralateral	28446.7	-2.22844	0.196513	-11.3399	8.32553e-30	2.20742e-27	26.6561	10037	9469	11695	52396	48329	32879	9854.26	8741.01	10777.7	60094.2	49720.2	31492.9	13.3425	13.1819	13.4625	15.7768	15.5207	14.9044
ENSMUSG00000027895	Kcnc4	3	107438303	107459552	-1	protein_coding	Contralateral	481.069	-2.22805	0.283075	-7.87088	3.52153e-15	7.62437e-14	13.1178	128	149	240	586	838	906	125.67	137.54	221.18	672.1	862.12	867.81	7.44595	7.52869	7.99251	9.17169	9.44978	9.45749
ENSMUSG00000025468	Caly	7	140069880	140082548	-1	protein_coding	Contralateral	219.507	-2.22704	0.417456	-5.33478	9.56588e-08	6.96781e-07	6.1569	36	61	125	320	417	328	35.34	56.31	115.2	367.02	429	314.17	6.3077	6.57151	7.07662	8.0858	8.23674	7.94046
ENSMUSG00000105112	Gm42778	5	110978665	110979217	1	TEC	Contralateral	324.142	-2.226	0.385161	-5.77941	7.49609e-09	6.46908e-08	7.18916	62	127	145	664	539	331	60.87	117.24	133.63	761.56	554.52	317.05	6.7354	7.25019	7.36323	9.07843	8.74302	8.17304
ENSMUSG00000020607	Fam84a	12	14146830	14152054	-1	protein_coding	Contralateral	971.973	-2.22552	0.358803	-6.20263	5.55258e-10	5.70282e-09	8.24391	120	501	400	1493	1203	2018	117.82	462.48	368.63	1712.36	1237.63	1932.93	7.44187	8.95364	8.69046	10.523	10.1275	10.6722
ENSMUSG00000048349	Pou4f1	14	104461676	104467999	-1	protein_coding	Contralateral	11761.5	-2.22504	0.23225	-9.58038	9.6692e-22	5.99421e-20	19.2223	3334	3768	5759	22398	19458	13367	3273.3	3478.31	5307.3	25688.8	20018.1	12803.5	11.7834	11.8639	12.4258	14.5375	14.2023	13.6027
ENSMUSG00000034226	Rhov	2	119269201	119271272	-1	protein_coding	Contralateral	142.019	-2.22384	0.552337	-4.02623	5.66784e-05	0.000259993	3.58504	6	52	70	219	267	217	5.89	48	64.51	251.18	274.69	207.85	5.60712	6.24253	6.40749	7.39697	7.47465	7.24041
ENSMUSG00000024256	Adcyap1	17	93199422	93205485	1	protein_coding	Contralateral	979.032	-2.22118	0.344416	-6.44911	1.12507e-10	1.27228e-09	8.89542	131	397	510	1506	1281	1946	128.61	366.48	470	1727.27	1317.87	1863.96	7.53736	8.68882	8.97758	10.5389	10.2091	10.6329
ENSMUSG00000104905	Gm43718	5	13615959	13617815	-1	TEC	Contralateral	232.973	-2.22069	0.565155	-3.92934	8.51779e-05	0.00037727	3.42335	11	115	81	172	248	787	10.8	106.16	74.65	197.27	255.14	753.82	5.68729	6.93011	6.65996	7.45806	7.69495	8.77509
ENSMUSG00000058589	Anks1b	10	89873509	90973300	1	protein_coding	Contralateral	1262.26	-2.21899	0.228692	-9.70296	2.92886e-22	1.97945e-20	19.7035	296	594	500	1743	2118	2188	290.61	548.33	460.78	1999.09	2178.97	2095.76	8.47792	9.22508	9.01742	10.8096	10.9173	10.8689
ENSMUSG00000030554	Synm	7	67730160	67759742	-1	protein_coding	Contralateral	9772.53	-2.21497	0.233888	-9.47021	2.79284e-21	1.59377e-19	18.7976	2189	3618	4976	11777	14041	21515	2149.15	3339.84	4585.72	13507.3	14445.2	20608	11.2089	11.7916	12.2124	13.654	13.7439	14.2203
ENSMUSG00000064262	Gimap8	6	48647234	48660875	1	protein_coding	Contralateral	89.6124	-2.21479	0.673062	-3.29062	0.000999683	0.00354351	2.45057	0	18	46	145	123	194	0	16.62	42.39	166.3	126.54	185.82	5.24027	5.53094	5.84933	6.65275	6.46156	6.73677
ENSMUSG00000097452	Gm2824	15	24981620	25027358	-1	lincRNA	Contralateral	79.2979	-2.21256	0.639512	-3.45976	0.000540655	0.00202822	2.69288	2	47	13	105	137	164	1.96	43.39	11.98	120.43	140.94	157.09	5.24414	5.79052	5.41039	6.33816	6.44352	6.51909
ENSMUSG00000033316	Galnt9	5	110544355	110621380	1	protein_coding	Contralateral	601.181	-2.20659	0.260691	-8.46437	2.57537e-17	7.8695e-16	15.1041	150	221	289	860	1084	927	147.27	204.01	266.33	986.35	1115.2	887.92	7.64347	7.97099	8.24983	9.70576	9.84834	9.58541
ENSMUSG00000050963	Kcns2	15	34837381	34842337	1	protein_coding	Contralateral	632.724	-2.20221	0.278484	-7.90783	2.6192e-15	5.78709e-14	13.2375	180	183	328	1112	911	977	176.72	168.93	302.27	1275.38	937.22	935.81	7.83194	7.78463	8.39551	10.0242	9.66566	9.66417
ENSMUSG00000024617	Camk2a	18	60925618	60988152	1	protein_coding	Contralateral	371.667	-2.19636	0.306861	-7.15751	8.21568e-13	1.24968e-11	10.9032	141	85	175	507	611	670	138.43	78.47	161.27	581.49	628.59	641.75	7.46941	6.98646	7.60742	8.88887	8.97255	8.99512
ENSMUSG00000006711	D130043K22Rik	13	24845135	24901270	1	protein_coding	Contralateral	245.53	-2.19361	0.47699	-4.59887	4.24794e-06	2.41137e-05	4.61774	20	77	147	369	392	439	19.64	71.08	135.47	423.21	403.28	420.49	6.02811	6.74023	7.23856	8.28098	8.23431	8.27598
ENSMUSG00000056413	Adap1	5	139271876	139325622	-1	protein_coding	Contralateral	971.679	-2.19229	0.564169	-3.88588	0.000101959	0.000445526	3.35113	128	166	584	1488	1929	1380	125.67	153.24	538.19	1706.62	1984.53	1321.82	7.4772	7.68361	9.10808	10.4993	10.6852	10.1874
ENSMUSG00000009734	Pou6f2	13	18121098	18397686	-1	protein_coding	Contralateral	7824.18	-2.18756	0.213511	-10.2456	1.23808e-24	1.22627e-22	21.9114	1997	3179	3630	8846	11582	17376	1960.64	2934.59	3345.29	10145.7	11915.4	16643.5	11.0682	11.5994	11.7726	13.2472	13.4619	13.9088
ENSMUSG00000025141	Myadml2	11	120646031	120648158	-1	protein_coding	Contralateral	30.0839	-2.18719	0.717086	-3.05011	0.00228755	0.00745672	2.12745	0	9	9	61	55	39	0	8.31	8.29	69.96	56.58	37.36	4.42097	4.52589	4.52571	5.04963	4.96173	4.81486
ENSMUSG00000028370	Pappa	4	65124174	65357509	1	protein_coding	Contralateral	114.63	-2.18693	0.438698	-4.98504	6.19477e-07	4.00152e-06	5.39777	38	41	37	190	236	123	37.31	37.85	34.1	217.92	242.79	117.81	6.05536	6.06026	6.01698	7.13933	7.22663	6.68881
ENSMUSG00000091744	Gm17732	18	62662108	62662928	1	protein_coding	Contralateral	37.0427	-2.18551	0.711496	-3.0717	0.00212841	0.00698552	2.1558	0	17	6	51	65	79	0	15.69	5.53	58.49	66.87	75.67	4.62852	4.82863	4.70422	5.20925	5.26802	5.3257
ENSMUSG00000056296	Synpr	14	13284780	13615459	1	protein_coding	Contralateral	2477.22	-2.18026	0.255667	-8.52775	1.49222e-17	4.72736e-16	15.3254	703	765	1295	3489	5279	2966	690.2	706.19	1193.43	4001.61	5430.96	2840.96	9.59939	9.62761	10.291	11.8466	12.2436	11.4036
ENSMUSG00000039607	Rbms3	9	116572746	117629913	-1	protein_coding	Contralateral	3910.14	-2.17931	0.159114	-13.6965	1.06497e-42	2.29421e-39	38.6394	1188	1484	1789	6161	5969	6336	1166.37	1369.91	1648.68	7066.19	6140.82	6068.89	10.3233	10.5305	10.7704	12.675	12.4902	12.4747
ENSMUSG00000024261	Syt4	18	31437808	31447415	-1	protein_coding	Contralateral	11166.5	-2.17726	0.210132	-10.3614	3.71596e-25	4.13167e-23	22.3839	2833	3835	5989	17627	18391	16726	2781.42	3540.16	5519.26	20216.8	18920.4	16020.9	11.5651	11.8846	12.4751	14.2119	14.123	13.8998
ENSMUSG00000029419	Gm996	2	25575416	25581757	-1	protein_coding	Contralateral	306.772	-2.16985	0.352546	-6.1548	7.51724e-10	7.5321e-09	8.12308	61	104	168	430	545	497	59.89	96	154.82	493.18	560.69	476.05	6.73899	7.09084	7.49373	8.60535	8.73833	8.57026
ENSMUSG00000074981	Dcdc5	2	106003336	106406151	1	unitary_pseudogene	Contralateral	974.185	-2.16747	0.217524	-9.96431	2.18379e-23	1.77525e-21	20.7507	327	378	398	1787	1326	1456	321.05	348.94	366.78	2049.55	1364.17	1394.62	8.56106	8.65527	8.71238	10.7652	10.2686	10.2955
ENSMUSG00000035032	Nek11	9	105162156	105395524	-1	protein_coding	Contralateral	32.1828	-2.16501	0.69443	-3.11768	0.0018228	0.00607037	2.21678	1	8	13	35	87	45	0.98	7.38	11.98	40.14	89.5	43.1	4.48604	4.56989	4.62555	4.90134	5.23738	4.92633
ENSMUSG00000030792	Dkkl1	7	45207519	45212147	-1	protein_coding	Contralateral	135.649	-2.15992	0.416065	-5.19131	2.08819e-07	1.44704e-06	5.83952	43	67	32	223	179	251	42.22	61.85	29.49	255.76	184.15	240.42	6.2247	6.4205	6.06825	7.42141	7.15671	7.37151
ENSMUSG00000020435	Osbp2	11	3703731	3863903	-1	protein_coding	Contralateral	498.576	-2.15916	0.320968	-6.72702	1.73172e-11	2.21727e-10	9.65418	141	134	275	790	944	625	138.43	123.7	253.43	906.07	971.17	598.65	7.54107	7.43354	8.13931	9.52035	9.59945	9.05814
ENSMUSG00000108597	Gm44708	7	57775429	57777665	1	TEC	Contralateral	34.3584	-2.1576	0.718721	-3.002	0.00268215	0.00859506	2.06575	0	11	10	85	57	32	0	10.15	9.22	97.49	58.64	30.65	4.58729	4.69659	4.68685	5.29809	5.09492	4.88863
ENSMUSG00000102305	Gm38192	9	73024293	73026139	1	TEC	Contralateral	22.5373	-2.1527	0.736711	-2.92204	0.00347746	0.0108315	1.96531	0	4	8	48	29	41	0	3.69	7.37	55.05	29.83	39.27	4.10929	4.15481	4.19827	4.61468	4.42176	4.50012
ENSMUSG00000054459	Vsnl1	12	11325242	11436613	-1	protein_coding	Contralateral	231.254	-2.14719	0.482067	-4.45414	8.4231e-06	4.51547e-05	4.3453	34	56	145	386	514	206	33.38	51.69	133.63	442.71	528.8	197.32	6.24685	6.49516	7.18834	8.27814	8.456	7.52124
ENSMUSG00000045174	Amer3	1	34579657	34590944	1	protein_coding	Contralateral	1152.36	-2.14705	0.205003	-10.4733	1.14628e-25	1.45257e-23	22.8379	319	467	543	1716	1826	1903	313.19	431.1	500.41	1968.12	1878.56	1822.78	8.55962	8.93047	9.10636	10.7695	10.7121	10.675
ENSMUSG00000064329	Scn1a	2	66270778	66440840	-1	protein_coding	Contralateral	384.689	-2.14663	0.430195	-4.98992	6.04058e-07	3.90779e-06	5.40807	37	151	220	553	573	737	36.33	139.39	202.74	634.25	589.49	705.93	6.4	7.44975	7.80249	8.97454	8.89639	9.09168
ENSMUSG00000004113	Cacna1b	2	24603887	24763152	-1	protein_coding	Contralateral	6705.23	-2.14477	0.157697	-13.6006	3.97164e-42	6.78771e-39	38.1683	2038	2638	3132	10665	10222	10608	2000.9	2435.19	2886.35	12231.9	10516.2	10160.8	11.083	11.3409	11.5648	13.4807	13.2793	13.2335
ENSMUSG00000055945	Prr18	17	8340406	8344112	1	protein_coding	Contralateral	368.515	-2.14392	0.32499	-6.59688	4.19902e-11	5.06764e-10	9.29519	99	106	205	457	693	616	97.2	97.85	188.92	524.14	712.95	590.03	7.16187	7.16559	7.75264	8.775	9.10362	8.9013
ENSMUSG00000049676	Catsperg1	7	29181321	29214035	-1	protein_coding	Contralateral	180.456	-2.14317	0.46066	-4.65239	3.28104e-06	1.89813e-05	4.72167	25	91	71	386	237	232	24.54	84	65.43	442.71	243.82	222.22	6.07385	6.73889	6.57508	8.11665	7.57292	7.49306
ENSMUSG00000029275	Gfi1	5	107716657	107726036	-1	protein_coding	Contralateral	561.718	-2.14022	0.240699	-8.89169	6.01872e-19	2.32571e-17	16.6334	195	250	197	792	1066	795	191.45	230.78	181.55	908.36	1096.68	761.49	7.9014	8.09133	7.84686	9.58905	9.80552	9.38935
ENSMUSG00000031559	4930555F03Rik	8	49370886	49548994	1	lincRNA	Contralateral	23.9012	-2.14004	0.762775	-2.8056	0.00502229	0.0149489	1.82539	0	0	8	20	28	88	0	0	7.37	22.94	28.81	84.29	4.06242	4.06166	4.15982	4.33368	4.39062	4.79669
ENSMUSG00000106483	Gm32736	5	106095091	106103547	1	lincRNA	Contralateral	169.262	-2.13978	0.345697	-6.18976	6.02565e-10	6.14474e-09	8.2115	62	66	58	250	310	245	60.87	60.93	53.45	286.73	318.92	234.67	6.55479	6.55413	6.47916	7.70543	7.80044	7.53377
ENSMUSG00000036578	Fxyd7	7	31042513	31051467	-1	protein_coding	Contralateral	356.773	-2.13958	0.379928	-5.63155	1.78598e-08	1.4505e-07	6.83848	142	55	188	462	597	661	139.41	50.77	173.25	529.88	614.18	633.13	7.44872	6.63777	7.64609	8.75851	8.91547	8.94827
ENSMUSG00000055761	Nkain3	4	20118874	20778866	-1	protein_coding	Contralateral	652.441	-2.13595	0.265974	-8.03067	9.69451e-16	2.27313e-14	13.6434	194	214	336	1157	934	970	190.47	197.55	309.65	1326.99	960.89	929.11	7.92194	7.95849	8.43617	10.089	9.71208	9.6733
ENSMUSG00000028441	1110017D15Rik	4	41505009	41517333	-1	protein_coding	Contralateral	97.3494	-2.13515	0.53925	-3.95948	7.51132e-05	0.000336584	3.47291	51	13	28	193	94	186	50.07	12	25.8	221.36	96.71	178.16	6.04142	5.57601	5.7743	6.98318	6.40195	6.81958
ENSMUSG00000021301	Hecw1	13	14226438	14523228	-1	protein_coding	Contralateral	4582.92	-2.13405	0.153873	-13.8689	9.78074e-44	2.80936e-40	39.5514	1475	1831	2062	7472	6661	7346	1448.15	1690.23	1900.27	8569.81	6852.74	7036.32	10.6217	10.8224	10.9749	12.9556	12.6599	12.6949
ENSMUSG00000031872	Bean1	8	104170442	104219122	1	protein_coding	Contralateral	349.688	-2.13109	0.455913	-4.67433	2.94911e-06	1.71822e-05	4.76492	32	117	219	536	667	476	31.42	108	201.82	614.75	686.2	455.93	6.29354	7.18565	7.75285	8.88204	9.00057	8.56794
ENSMUSG00000050663	Trhde	10	114398823	114802307	-1	protein_coding	Contralateral	2031.89	-2.12933	0.586798	-3.62873	0.000284823	0.00113731	2.94412	156	592	1120	3036	3640	3375	153.16	546.49	1032.15	3482.06	3744.78	3232.72	7.7386	9.25208	10.0477	11.6	11.694	11.5046
ENSMUSG00000075316	Scn9a	2	66480080	66634962	-1	protein_coding	Contralateral	4404.35	-2.12802	0.190223	-11.1869	4.72454e-29	1.11538e-26	25.9526	1262	1622	2268	7063	6428	7189	1239.02	1497.3	2090.11	8100.71	6613.03	6885.93	10.4142	10.6592	11.0933	12.874	12.606	12.6594
ENSMUSG00000023017	Asic1	15	99670718	99701127	1	protein_coding	Contralateral	1416.45	-2.12723	0.237238	-8.96665	3.05659e-19	1.25124e-17	16.9027	405	456	778	2093	1950	2669	397.63	420.94	716.98	2400.51	2006.13	2556.48	8.86321	8.93021	9.57302	11.0725	10.8473	11.1521
ENSMUSG00000049281	Scn3b	9	40269217	40291618	1	protein_coding	Contralateral	5891.34	-2.12665	0.252609	-8.41875	3.80507e-17	1.12289e-15	14.9497	1337	1884	3592	8827	8820	10219	1312.66	1739.16	3310.27	10123.9	9073.88	9788.2	10.5144	10.8811	11.7266	13.2077	13.0621	13.1629
ENSMUSG00000022523	Fgf12	16	28160120	28445227	-1	protein_coding	Contralateral	2133.19	-2.1253	0.276154	-7.69609	1.40292e-14	2.74126e-13	12.562	509	635	1305	3390	3659	2984	499.73	586.18	1202.64	3888.07	3764.32	2858.2	9.18207	9.37835	10.2791	11.7794	11.7379	11.3835
ENSMUSG00000107491	Gm17893	2	37488675	37489444	1	processed_pseudogene	Contralateral	19.0398	-2.12431	0.764097	-2.78016	0.00543327	0.016042	1.79474	0	5	1	61	33	5	0	4.62	0.92	69.96	33.95	4.79	3.76575	3.82699	3.7779	4.40123	4.13519	3.82944
ENSMUSG00000035431	Sstr1	12	58211772	58214444	1	protein_coding	Contralateral	38.1066	-2.12409	0.704547	-3.01484	0.00257118	0.00829032	2.08143	0	10	16	58	57	83	0	9.23	14.75	66.52	58.64	79.5	4.66577	4.78922	4.85529	5.30289	5.24895	5.38755
ENSMUSG00000040452	Cdh12	15	21111452	21589533	1	protein_coding	Contralateral	142.993	-2.12407	0.532077	-3.99204	6.55067e-05	0.000297638	3.52631	15	29	97	233	271	189	14.73	26.77	89.39	267.23	278.8	181.03	5.7975	5.98903	6.62463	7.46157	7.49912	7.14055
ENSMUSG00000103473	Gm37696	3	61358549	61361897	-1	antisense	Contralateral	13.6337	-2.12266	0.766915	-2.7678	0.00564369	0.0165696	1.78069	0	0	3	18	13	47	0	0	2.76	20.64	13.37	45.02	3.46595	3.46557	3.49916	3.68638	3.61594	3.88753
ENSMUSG00000009394	Syn2	6	115134902	115282006	1	protein_coding	Contralateral	352.796	-2.11821	0.320346	-6.61225	3.78521e-11	4.61019e-10	9.33628	84	130	186	507	655	509	82.47	120.01	171.41	581.49	673.85	487.54	7.02325	7.33206	7.65042	8.86456	9.02179	8.68076
ENSMUSG00000046204	Pnma2	14	66911170	66920054	1	protein_coding	Contralateral	1152.87	-2.11749	0.270284	-7.83431	4.71417e-15	1.00425e-13	12.9982	243	460	631	1611	1906	1946	238.58	424.63	581.51	1847.69	1960.86	1863.96	8.24392	8.90742	9.27986	10.6872	10.7611	10.6985
ENSMUSG00000074852	Hpse2	19	42788947	43388311	-1	protein_coding	Contralateral	35.8287	-2.11565	0.737147	-2.87005	0.00410407	0.0125274	1.90214	0	13	7	17	38	144	0	12	6.45	19.5	39.09	137.93	4.40246	4.57752	4.5008	4.67157	4.87363	5.50056
ENSMUSG00000041669	Prima1	12	103196908	103242150	-1	protein_coding	Contralateral	31.281	-2.11536	0.726138	-2.91317	0.00357785	0.011096	1.95483	0	6	13	75	52	32	0	5.54	11.98	86.02	53.5	30.65	4.42412	4.49863	4.57817	5.17079	4.96009	4.7722
ENSMUSG00000059361	Nrsn2	2	152368755	152376638	-1	protein_coding	Contralateral	646.697	-2.11102	0.309213	-6.82706	8.66719e-12	1.15255e-10	9.93834	136	238	367	875	1220	971	133.52	219.7	338.21	1003.56	1255.12	930.07	7.55621	8.06174	8.52448	9.75418	10.016	9.66654
ENSMUSG00000023192	Grm2	9	106643095	106656082	-1	protein_coding	Contralateral	530.884	-2.10972	0.399109	-5.28608	1.24966e-07	8.93637e-07	6.04884	108	228	248	468	541	1615	106.03	210.47	228.55	536.76	556.57	1546.92	7.27668	7.94358	8.02821	8.9434	8.98393	10.1501
ENSMUSG00000047344	Lancl3	X	9199902	9268085	1	protein_coding	Contralateral	376.887	-2.10743	0.398541	-5.28786	1.23754e-07	8.86438e-07	6.05235	47	169	201	580	539	683	46.14	156.01	185.23	665.22	554.52	654.21	6.57805	7.56394	7.72466	9.02741	8.83305	9.01048
ENSMUSG00000058498	Rnf207	4	152307019	152318993	-1	protein_coding	Contralateral	60.333	-2.10619	0.681038	-3.09262	0.00198399	0.00654894	2.18383	0	19	27	89	109	110	0	17.54	24.88	102.08	112.14	105.36	5.05285	5.30656	5.39371	5.99519	6.0516	6.01517
ENSMUSG00000040035	Disp2	2	118779719	118811293	1	protein_coding	Contralateral	5391.39	-2.10597	0.203198	-10.3641	3.61126e-25	4.04133e-23	22.3935	1447	1980	2950	8104	8434	8780	1420.66	1827.77	2718.62	9294.66	8676.77	8409.86	10.6124	10.9407	11.461	13.0854	12.9941	12.9527
ENSMUSG00000039004	Bmp6	13	38345716	38499728	1	protein_coding	Contralateral	132.636	-2.10209	0.478332	-4.39462	1.10966e-05	5.81273e-05	4.23562	23	41	75	185	298	154	22.58	37.85	69.12	212.18	306.58	147.51	5.93257	6.13274	6.44518	7.23151	7.54019	6.95093
ENSMUSG00000036815	Dpp10	1	123321471	124045559	-1	protein_coding	Contralateral	688.71	-2.09957	0.395162	-5.31319	1.07725e-07	7.79398e-07	6.10824	158	153	452	1295	1299	624	155.12	141.24	416.55	1485.26	1336.39	597.69	7.6869	7.58977	8.74938	10.2224	10.0974	9.15886
ENSMUSG00000036062	Phf24	4	42916660	42944752	1	protein_coding	Contralateral	3470.95	-2.09811	0.170821	-12.2825	1.12505e-34	6.39109e-32	31.1944	1222	1148	1763	4921	5505	5882	1199.75	1059.74	1624.72	5644.01	5663.46	5634.03	10.3486	10.1891	10.7392	12.3622	12.3669	12.3601
ENSMUSG00000040703	Cyp2s1	7	25802475	25816913	-1	protein_coding	Contralateral	156.197	-2.0979	0.539149	-3.89114	9.97763e-05	0.000436765	3.35975	27	17	111	296	245	210	26.51	15.69	102.29	339.49	252.05	201.15	6.01385	5.82932	6.76387	7.73658	7.47419	7.28387
ENSMUSG00000031376	Atp2b3	X	73503086	73571005	1	protein_coding	Contralateral	431.875	-2.09614	0.359655	-5.8282	5.60292e-09	4.94161e-08	7.30613	86	131	272	720	622	699	84.43	120.93	250.67	825.78	639.9	669.53	7.06885	7.37978	8.07854	9.34357	9.06371	9.1135
ENSMUSG00000031543	Ank1	8	22974844	23150497	1	protein_coding	Contralateral	462.381	-2.09517	0.33597	-6.23618	4.48371e-10	4.66057e-09	8.33156	98	171	260	742	844	586	96.22	157.85	239.61	851.02	868.29	561.3	7.19862	7.65051	8.06135	9.41564	9.43868	8.95721
ENSMUSG00000032020	Ubash3b	9	41011098	41161697	-1	protein_coding	Contralateral	2820.19	-2.09504	0.253531	-8.26346	1.41505e-16	3.82841e-15	14.417	690	1376	1252	3254	3626	6637	677.44	1270.21	1153.8	3732.09	3730.37	6357.2	9.5936	10.3912	10.2684	11.7825	11.782	12.4774
ENSMUSG00000033768	Nrxn2	19	6418731	6544169	1	protein_coding	Contralateral	6749.86	-2.09328	0.196009	-10.6795	1.26941e-26	1.98881e-24	23.7014	1869	2547	3636	10564	10512	10473	1834.97	2351.18	3350.82	12116.1	10814.6	10031.5	10.97	11.2953	11.7623	13.4688	13.3173	13.2172
ENSMUSG00000025014	Dntt	19	41029275	41059523	1	protein_coding	Contralateral	52.9099	-2.09313	0.562393	-3.72182	0.000197789	0.000815672	3.08848	12	22	17	47	112	105	11.78	20.31	15.67	53.91	115.22	100.57	5.16464	5.2649	5.21126	5.57631	5.95649	5.8803
ENSMUSG00000027071	P2rx3	2	84998583	85037462	-1	protein_coding	Contralateral	1412.71	-2.09294	0.210252	-9.95446	2.4113e-23	1.94189e-21	20.7118	389	587	704	2063	2043	2543	381.92	541.87	648.78	2366.1	2101.81	2435.79	8.81947	9.23686	9.45483	11.057	10.9085	11.0939
ENSMUSG00000020374	Rasgef1c	11	49901835	49980994	1	protein_coding	Contralateral	111.938	-2.09198	0.660176	-3.16882	0.00153057	0.00518229	2.28548	0	50	42	194	166	202	0	46.16	38.71	222.5	170.78	193.48	5.36853	6.06305	5.98144	7.08729	6.88167	6.97833
ENSMUSG00000039488	Cntn5	9	9660891	10904775	-1	protein_coding	Contralateral	367.091	-2.09078	0.366329	-5.70737	1.14736e-08	9.6269e-08	7.01651	67	130	219	616	516	603	65.78	120.01	201.82	706.5	530.85	577.58	6.844	7.33241	7.80801	9.0866	8.7823	8.87199
ENSMUSG00000097827	5330439K02Rik	15	100459740	100468691	-1	lincRNA	Contralateral	46.3042	-2.08854	0.702431	-2.97331	0.0029461	0.00934877	2.02925	0	13	20	108	67	57	0	12	18.43	123.87	68.93	54.6	4.80262	4.97286	5.0517	5.81397	5.49846	5.39379
ENSMUSG00000103630	Gm37242	1	52653808	52655892	-1	TEC	Contralateral	19.7664	-2.0863	0.759482	-2.747	0.00601435	0.0175175	1.75653	0	2	6	40	57	7	0	1.85	5.53	45.88	58.64	6.7	3.86259	3.88663	3.93355	4.31972	4.41314	3.94814
ENSMUSG00000038152	5033430I15Rik	13	45965253	45966508	1	lincRNA	Contralateral	16.8102	-2.08481	0.758278	-2.7494	0.00597046	0.0174191	1.75897	0	1	6	28	41	21	0	0.92	5.53	32.11	42.18	20.11	3.76231	3.77317	3.82729	4.08184	4.16102	3.9775
ENSMUSG00000032452	Clstn2	9	97444395	98033181	-1	protein_coding	Contralateral	2245.27	-2.08467	0.217812	-9.57097	1.05912e-21	6.5189e-20	19.1858	771	703	1195	3567	3860	3030	756.96	648.95	1101.27	4091.07	3971.11	2902.26	9.71069	9.51808	10.1821	11.8618	11.8235	11.4192
ENSMUSG00000031737	Irx5	8	92357625	92376286	1	protein_coding	Contralateral	1465.61	-2.08323	0.265693	-7.84074	4.479e-15	9.5652e-14	13.0193	345	653	733	1660	2077	3274	338.72	602.8	675.51	1903.89	2136.79	3135.98	8.67644	9.36637	9.50505	10.7889	10.934	11.4184
ENSMUSG00000017412	Cacnb4	2	52428320	52676831	-1	protein_coding	Contralateral	739.574	-2.08311	0.307516	-6.77398	1.25283e-11	1.63076e-10	9.78761	224	214	420	1295	1312	833	219.92	197.55	387.06	1485.26	1349.77	797.88	8.09053	7.97534	8.70923	10.27	10.1564	9.53727
ENSMUSG00000030209	Grin2b	6	135713233	136173511	-1	protein_coding	Contralateral	629.76	-2.08143	0.233136	-8.92797	4.33911e-19	1.70184e-17	16.7691	216	218	313	1013	908	1024	212.07	201.24	288.45	1161.83	934.14	980.83	8.03577	7.98048	8.35961	9.92525	9.67261	9.72924
ENSMUSG00000043388	Tmem130	5	144735915	144761818	-1	protein_coding	Contralateral	4579.83	-2.08123	0.462884	-4.49621	6.91749e-06	3.77744e-05	4.4228	943	1160	2819	7088	8040	6769	925.83	1070.82	2597.9	8129.39	8271.43	6483.64	10.031	10.218	11.372	12.8753	12.8983	12.5761
ENSMUSG00000037492	Zmat4	8	23636019	24156585	1	protein_coding	Contralateral	953.898	-2.08049	0.344901	-6.03213	1.6181e-09	1.55096e-08	7.8094	160	322	618	1535	1625	1323	157.09	297.24	569.53	1760.53	1671.78	1267.23	7.75544	8.45425	9.20538	10.5606	10.4977	10.161
ENSMUSG00000009551	6330409D20Rik	2	32732620	32741016	-1	protein_coding	Contralateral	137.692	-2.08034	0.406292	-5.12031	3.0503e-07	2.07046e-06	5.68393	54	33	65	213	186	258	53.02	30.46	59.9	244.29	191.35	247.12	6.36155	6.10544	6.42615	7.40565	7.20928	7.41662
ENSMUSG00000102760	Gm37258	1	182006060	182007686	-1	TEC	Contralateral	10.812	-2.0782	0.767026	-2.70942	0.00674003	0.0193371	1.71361	0	2	0	20	25	15	0	1.85	0	22.94	25.72	14.37	3.22082	3.24183	3.22052	3.44998	3.4742	3.37249
ENSMUSG00000026100	Mstn	1	53061640	53068079	1	protein_coding	Contralateral	3536.47	-2.0775	0.227596	-9.12799	6.97832e-20	3.16485e-18	17.4996	981	1450	1795	6174	5927	4264	963.14	1338.52	1654.21	7081.1	6097.61	4084.24	10.0665	10.4889	10.7623	12.6613	12.4647	11.9392
ENSMUSG00000107947	Gm44438	6	77539847	77543082	-1	TEC	Contralateral	42.4409	-2.0762	0.70665	-2.93809	0.00330244	0.0103537	1.9849	0	22	8	69	72	77	0	20.31	7.37	79.14	74.07	73.75	4.76546	5.02353	4.86821	5.49988	5.4686	5.46703
ENSMUSG00000058153	Sez6l	5	112419151	112577185	-1	protein_coding	Contralateral	10695.8	-2.07562	0.233909	-8.8736	7.08174e-19	2.71819e-17	16.5657	2583	3809	6410	16832	16753	16365	2535.97	3516.16	5907.24	19305	17235.2	15675.1	11.44	11.8725	12.5623	14.1462	13.9941	13.8669
ENSMUSG00000096054	Syne1	10	5020917	5551482	-1	protein_coding	Contralateral	836.24	-2.07469	0.321087	-6.46147	1.03694e-10	1.18192e-09	8.92741	159	306	511	1356	1351	1214	156.11	282.47	470.92	1555.23	1389.89	1162.82	7.74338	8.38134	8.95933	10.3694	10.2344	10.0207
ENSMUSG00000015484	Fam163a	1	156075966	156205026	-1	protein_coding	Contralateral	1625.96	-2.07264	0.253003	-8.19213	2.56653e-16	6.63142e-15	14.1784	375	691	874	2585	2155	2884	368.17	637.88	805.45	2964.79	2217.03	2762.42	8.78857	9.4528	9.73974	11.3748	11.0065	11.2853
ENSMUSG00000056856	Jakmip3	7	138940730	139083976	1	protein_coding	Contralateral	199.65	-2.07224	0.385019	-5.38216	7.35962e-08	5.46e-07	6.26281	46	95	85	281	414	249	45.16	87.7	78.33	322.29	425.92	238.5	6.44631	6.85995	6.78229	7.92252	8.18421	7.65345
ENSMUSG00000044770	Scml4	10	42860370	42960780	1	protein_coding	Contralateral	134.739	-2.07212	0.525474	-3.94334	8.03555e-05	0.000357579	3.44663	74	11	50	189	245	220	72.65	10.15	46.08	216.77	252.05	210.73	6.48056	5.72109	6.22945	7.25782	7.38326	7.23633
ENSMUSG00000060424	Pantr1	1	42590782	42694842	-1	lincRNA	Contralateral	9.38273	-2.07006	0.765454	-2.70436	0.00684367	0.0195887	1.70799	0	0	1	21	9	23	0	0	0.92	24.09	9.26	22.03	3.04049	3.04027	3.05015	3.26385	3.13463	3.24804
ENSMUSG00000032318	Isl2	9	55538672	55546180	1	protein_coding	Contralateral	1749.41	-2.06986	0.293384	-7.05512	1.72451e-12	2.51866e-11	10.5988	595	698	759	3391	3230	1416	584.17	644.34	699.47	3889.21	3322.98	1356.31	9.35041	9.47043	9.57166	11.7348	11.5337	10.3974
ENSMUSG00000027270	Lamp5	2	136052239	136069917	1	protein_coding	Contralateral	27.552	-2.06958	0.761133	-2.71908	0.00654643	0.018857	1.72453	0	0	11	58	21	70	0	0	10.14	66.52	21.6	67.05	4.25445	4.25358	4.38589	4.87755	4.51305	4.8827
ENSMUSG00000048905	4930539E08Rik	17	28896397	28915324	-1	protein_coding	Contralateral	40.9665	-2.06637	0.661294	-3.12474	0.00177962	0.0059392	2.22627	2	16	16	92	62	47	1.96	14.77	14.75	105.52	63.78	45.02	4.75678	4.92199	4.92168	5.60853	5.35844	5.21701
ENSMUSG00000027584	Oprl1	2	181715016	181720985	1	protein_coding	Contralateral	1300.78	-2.06485	0.21884	-9.43547	3.8925e-21	2.20669e-19	18.6563	379	496	693	2016	1836	2229	372.1	457.87	638.65	2312.2	1888.85	2135.03	8.77913	9.02357	9.42245	11.0068	10.7545	10.9075
ENSMUSG00000032735	Ablim3	18	61799395	61911852	-1	protein_coding	Contralateral	1324.82	-2.06443	0.509413	-4.05256	5.06608e-05	0.000234386	3.63007	222	368	798	2136	2689	1503	217.96	339.71	735.41	2449.83	2766.4	1439.64	8.13159	8.64339	9.57005	11.0616	11.2147	10.3975
ENSMUSG00000021983	Atp8a2	14	59647531	60197179	-1	protein_coding	Contralateral	1419.98	-2.06151	0.236827	-8.70472	3.18356e-18	1.10839e-16	15.9553	355	618	738	2232	1968	2439	348.54	570.49	680.12	2559.93	2024.65	2336.18	8.71132	9.29897	9.51226	11.1567	10.8622	11.042
ENSMUSG00000031391	L1cam	X	73853778	73896105	-1	protein_coding	Contralateral	22688.2	-2.06113	0.209001	-9.86183	6.09298e-23	4.54573e-21	20.3424	5956	8499	13066	34945	32466	38540	5847.56	7845.59	12041.2	40079.2	33400.5	36915.3	12.6257	13.0185	13.5924	15.2105	14.9646	15.0995
ENSMUSG00000090459	Gm17210	14	32292924	32294974	-1	antisense	Contralateral	9.71969	-2.06103	0.759866	-2.71237	0.00668046	0.0191789	1.71718	0	0	0	30	13	11	0	0	0	34.41	13.37	10.54	3.0364	3.03613	3.03613	3.36555	3.18156	3.15304
ENSMUSG00000027971	Ndst4	3	125404076	125728899	1	protein_coding	Contralateral	1318.78	-2.06065	0.193238	-10.6638	1.50329e-26	2.29392e-24	23.6394	477	445	675	1866	2138	2163	468.32	410.79	622.06	2140.16	2199.54	2071.81	9.05522	8.89905	9.39518	10.9156	10.95	10.8754
ENSMUSG00000018507	Trpv2	11	62574486	62600515	1	protein_coding	Contralateral	1051.08	-2.05871	0.203677	-10.1077	5.10661e-24	4.46737e-22	21.3499	338	393	543	1434	1679	1816	331.85	362.79	500.41	1644.69	1727.33	1739.44	8.61848	8.72013	9.09455	10.5254	10.5858	10.5945
ENSMUSG00000036006	Fam65b	13	24582189	24733816	1	protein_coding	Contralateral	2597.86	-2.05863	0.152504	-13.4988	1.58967e-41	2.28303e-38	37.6415	963	1122	1086	4248	3866	3921	945.47	1035.74	1000.82	4872.13	3977.28	3755.7	10.0129	10.1283	10.0847	12.1209	11.8574	11.7831
ENSMUSG00000046854	Pip5kl1	2	32574797	32583782	1	protein_coding	Contralateral	78.5095	-2.05779	0.678347	-3.03354	0.00241702	0.00783872	2.10575	0	27	36	114	184	97	0	24.92	33.18	130.75	189.3	92.91	5.19355	5.57439	5.67078	6.37831	6.63862	6.16487
ENSMUSG00000027220	Syt13	2	92915098	92956058	1	protein_coding	Contralateral	10663.6	-2.05701	0.211462	-9.72754	2.30101e-22	1.56741e-20	19.8048	2709	4263	5992	15058	15224	19765	2659.68	3935.25	5522.03	17270.4	15662.2	18931.8	11.5044	12.0234	12.4739	13.998	13.867	14.1213
ENSMUSG00000040867	Begain	12	109032187	109068217	-1	protein_coding	Contralateral	3962.58	-2.05648	0.229067	-8.97764	2.76643e-19	1.14059e-17	16.9429	1242	1513	2028	7679	5693	4830	1219.39	1396.68	1868.94	8807.22	5856.87	4626.38	10.3822	10.5573	10.935	12.968	12.4301	12.12
ENSMUSG00000039601	Rcan2	17	43801851	44039516	1	protein_coding	Contralateral	2178.5	-2.05526	0.256506	-8.01253	1.12376e-15	2.6101e-14	13.5833	561	725	1334	3462	3519	3164	550.79	669.26	1229.37	3970.65	3620.29	3030.62	9.30962	9.55067	10.3149	11.8151	11.6961	11.4672
ENSMUSG00000000125	Wnt3	11	103774150	103817957	1	protein_coding	Contralateral	254.846	-2.053	0.332364	-6.17695	6.53502e-10	6.60942e-09	8.17984	62	104	133	349	415	441	60.87	96	122.57	400.28	426.95	422.41	6.72758	7.04936	7.24043	8.30103	8.36484	8.35478
ENSMUSG00000002633	Shh	5	28456815	28467256	-1	protein_coding	Contralateral	658.698	-2.0521	0.334368	-6.13724	8.39658e-10	8.37423e-09	8.07706	146	200	428	754	1149	1235	143.34	184.62	394.43	864.78	1182.07	1182.94	7.62728	7.8825	8.69742	9.58747	9.95214	9.95327
ENSMUSG00000062168	Ppef1	X	160623094	160735765	-1	protein_coding	Contralateral	263.44	-2.05206	0.385793	-5.31906	1.04303e-07	7.55592e-07	6.12171	43	128	132	394	432	420	42.22	118.16	121.65	451.89	444.44	402.29	6.48923	7.20921	7.23279	8.42958	8.41378	8.31575
ENSMUSG00000100158	Gm28119	9	41581908	41582283	1	sense_intronic	Contralateral	18.2712	-2.05192	0.758202	-2.7063	0.00680384	0.0194933	1.71012	0	5	3	43	44	8	0	4.62	2.76	49.32	45.27	7.66	3.84239	3.89189	3.87217	4.25949	4.23424	3.92357
ENSMUSG00000021196	Pfkp	13	6579768	6648777	-1	protein_coding	Contralateral	19692.6	-2.05093	0.170379	-12.0374	2.25868e-33	9.7315e-31	30.0118	6530	7945	9651	34144	29115	27565	6411.11	7334.18	8894.04	39160.5	29953.1	26402.9	12.7365	12.9162	13.1742	15.1666	14.8052	14.6353
ENSMUSG00000041263	Rusc1	3	89083981	89093311	-1	protein_coding	Contralateral	2364.72	-2.05015	0.243165	-8.43112	3.42379e-17	1.02263e-15	14.9903	561	946	1359	3600	3374	4084	550.79	873.27	1252.41	4128.92	3471.12	3911.83	9.31986	9.8955	10.3519	11.8835	11.6592	11.8138
ENSMUSG00000049252	Lrp1b	2	40595246	42653624	-1	protein_coding	Contralateral	726.143	-2.04789	0.373023	-5.48998	4.01979e-08	3.0917e-07	6.5098	298	149	385	1165	1609	606	292.57	137.54	354.8	1336.16	1655.32	580.45	8.38107	7.5822	8.59385	10.1259	10.382	9.15111
ENSMUSG00000030500	Slc17a6	7	51622006	51671119	1	protein_coding	Contralateral	3307.82	-2.04782	0.15836	-12.9314	2.99225e-38	2.86492e-35	34.5429	1155	1301	1608	4976	5500	4870	1133.97	1200.98	1481.88	5707.09	5658.32	4664.7	10.273	10.3464	10.6166	12.3707	12.3596	12.1068
ENSMUSG00000074923	Pak6	2	118663303	118698020	1	protein_coding	Contralateral	424.723	-2.04654	0.392612	-5.21261	1.86201e-07	1.30076e-06	5.8858	64	156	269	631	799	572	62.83	144.01	247.9	723.71	822	547.89	6.82136	7.52973	8.05604	9.18514	9.32618	8.88315
ENSMUSG00000038738	Shank1	7	44310253	44360572	1	protein_coding	Contralateral	4529.52	-2.046	0.213409	-9.5872	9.05047e-22	5.6309e-20	19.2494	1372	1630	2523	7734	6992	6198	1347.02	1504.68	2325.11	8870.3	7193.27	5936.71	10.5265	10.6698	11.2369	12.9994	12.7222	12.4687
ENSMUSG00000037106	Fer1l6	15	58510048	58665092	1	protein_coding	Contralateral	9.21529	-2.04593	0.759576	-2.69351	0.00707043	0.0201808	1.69506	0	0	0	23	16	13	0	0	0	26.38	16.46	12.45	3.01527	3.01506	3.01506	3.25646	3.1754	3.13948
ENSMUSG00000075318	Scn2a	2	65620771	65767447	1	protein_coding	Contralateral	1924.19	-2.04509	0.219832	-9.30294	1.3661e-20	6.94494e-19	18.1583	539	871	937	3324	2899	2666	529.19	804.04	863.51	3812.37	2982.45	2553.61	9.25047	9.76692	9.85587	11.7389	11.4244	11.2261
ENSMUSG00000045664	Cdc42ep2	19	5917556	5924816	-1	protein_coding	Contralateral	368.295	-2.04464	0.364373	-5.61138	2.00719e-08	1.61871e-07	6.79083	94	118	216	745	514	445	92.29	108.93	199.06	854.46	528.8	426.24	7.11538	7.25282	7.79899	9.29696	8.78224	8.55716
ENSMUSG00000047155	Cyp4x1	4	115106323	115134281	-1	protein_coding	Contralateral	516.889	-2.04409	0.247788	-8.24932	1.59294e-16	4.26268e-15	14.3703	149	227	250	688	864	874	146.29	209.55	230.39	789.08	888.87	837.15	7.62716	7.97925	8.0753	9.39925	9.53382	9.46649
ENSMUSG00000062252	Lhfpl5	17	28575718	28583593	1	protein_coding	Contralateral	78.2371	-2.04286	0.681393	-2.99807	0.00271694	0.00869684	2.06064	0	23	40	84	187	128	0	21.23	36.86	96.34	192.38	122.6	5.18865	5.52262	5.70577	6.18056	6.6457	6.33275
ENSMUSG00000029832	Nfe2l3	6	51432670	51458768	1	protein_coding	Contralateral	250.667	-2.04258	0.54099	-3.77563	0.000159601	0.000669562	3.17421	12	70	178	427	417	360	11.78	64.62	164.04	489.74	429	344.82	5.81938	6.65571	7.39156	8.42466	8.29287	8.07848
ENSMUSG00000086425	F730016J06Rik	2	28095477	28127731	1	lincRNA	Contralateral	72.4506	-2.04116	0.584042	-3.49488	0.000474282	0.00180556	2.74339	7	18	46	135	100	116	6.87	16.62	42.39	154.83	102.88	111.11	5.33133	5.46952	5.75602	6.4571	6.19738	6.24431
ENSMUSG00000034818	Celf5	10	81459227	81482709	-1	protein_coding	Contralateral	5410.43	-2.04033	0.168701	-12.0943	1.13134e-33	5.13094e-31	30.2898	1761	2098	2814	8449	8264	8364	1728.94	1936.7	2593.29	9690.35	8501.88	8011.4	10.8721	11.0202	11.4027	13.1442	12.9706	12.8918
ENSMUSG00000036198	Arhgap36	X	49463945	49500244	1	protein_coding	Contralateral	56.1715	-2.03891	0.696252	-2.92841	0.00340699	0.0106312	1.97342	0	23	20	110	118	52	0	21.23	18.43	126.16	121.4	49.81	4.95797	5.25502	5.22124	6.02397	6.00133	5.53928
ENSMUSG00000046321	Hs3st2	7	121391859	121501770	1	protein_coding	Contralateral	272.596	-2.03601	0.496216	-4.10306	4.07715e-05	0.000191721	3.71733	35	61	199	533	489	258	34.36	56.31	183.39	611.31	503.08	247.12	6.29673	6.5991	7.54192	8.71487	8.51514	7.81679
ENSMUSG00000037509	Arhgef4	1	34678188	34813309	1	protein_coding	Contralateral	380.761	-2.03561	0.411027	-4.9525	7.32651e-07	4.68864e-06	5.32895	73	90	273	601	665	527	71.67	83.08	251.59	689.3	684.14	504.78	6.90125	7.01658	8.0249	9.07115	9.06368	8.73869
ENSMUSG00000058248	Kcnh1	1	192190774	192510159	1	protein_coding	Contralateral	463.119	-2.03557	0.290693	-7.00246	2.51503e-12	3.59403e-11	10.4444	190	125	238	776	643	737	186.54	115.39	219.33	890.01	661.51	705.93	7.82964	7.37669	7.98859	9.47833	9.14995	9.2218
ENSMUSG00000000627	Sema4f	6	82911885	82939769	-1	protein_coding	Contralateral	821.623	-2.03404	0.304368	-6.68281	2.34403e-11	2.95084e-10	9.53005	183	287	517	1305	1222	1310	179.67	264.94	476.45	1496.73	1257.18	1254.77	7.89585	8.31371	8.97419	10.3216	10.1127	10.1107
ENSMUSG00000096914	Galntl6	8	57774052	58912640	-1	protein_coding	Contralateral	1013.99	-2.03339	0.179799	-11.3092	1.18095e-29	3.03768e-27	26.5175	373	460	417	1595	1485	1620	366.21	424.63	384.29	1829.34	1527.75	1551.71	8.72906	8.89934	8.78388	10.6473	10.4273	10.4465
ENSMUSG00000104056	Gm38129	14	55086253	55087291	-1	TEC	Contralateral	16.2956	-2.03293	0.766273	-2.653	0.00797791	0.0224549	1.64869	0	0	5	40	32	15	0	0	4.61	45.88	32.92	14.37	3.72448	3.72412	3.77365	4.11543	4.02617	3.87042
ENSMUSG00000023328	Ache	5	137287519	137294466	1	protein_coding	Contralateral	1607.57	-2.03001	0.217266	-9.34344	9.32512e-21	4.9449e-19	18.3058	586	518	867	2491	2716	2236	575.33	478.18	799	2856.98	2794.18	2141.74	9.33089	9.10597	9.73309	11.3293	11.3013	10.9649
ENSMUSG00000013936	Myl2	5	122100951	122113472	1	protein_coding	Contralateral	29.7806	-2.02765	0.738597	-2.74527	0.00604607	0.0175921	1.75468	0	15	3	32	39	89	0	13.85	2.76	36.7	40.12	85.25	4.44022	4.58583	4.47038	4.7863	4.81279	5.08228
ENSMUSG00000045733	Sprn	7	140150628	140154877	-1	protein_coding	Contralateral	574.128	-2.02729	0.396871	-5.10818	3.25277e-07	2.19749e-06	5.65807	80	185	403	830	1006	874	78.54	170.78	371.39	951.95	1034.96	837.15	7.02977	7.7611	8.57691	9.63145	9.72828	9.48492
ENSMUSG00000051726	Kcnf1	12	17172100	17176888	-1	protein_coding	Contralateral	563.82	-2.02275	0.249031	-8.12248	4.56762e-16	1.1425e-14	13.9421	183	201	306	792	942	896	179.67	185.55	282	908.36	969.12	858.23	7.8473	7.87841	8.30964	9.5971	9.6715	9.53313
ENSMUSG00000028039	Efna3	3	89313899	89322965	-1	protein_coding	Contralateral	535.78	-2.0215	0.338717	-5.96812	2.40005e-09	2.24308e-08	7.64915	134	162	343	884	934	671	131.56	149.55	316.1	1013.88	960.89	642.71	7.51429	7.63577	8.39881	9.68678	9.62599	9.17232
ENSMUSG00000036913	Trim67	8	124793092	124834713	1	protein_coding	Contralateral	7885.11	-2.02037	0.160387	-12.5968	2.19877e-36	1.64755e-33	32.7832	2684	3032	4128	12023	12431	12000	2635.13	2798.9	3804.23	13789.5	12788.8	11494.1	11.4651	11.5445	11.9502	13.6639	13.5633	13.4208
ENSMUSG00000044364	Tmem74b	2	151702008	151712157	1	protein_coding	Contralateral	231.366	-2.01923	0.490616	-4.11571	3.85991e-05	0.000182351	3.73909	19	84	152	333	336	443	18.65	77.54	140.08	381.93	345.67	424.32	6.02429	6.79765	7.25266	8.1538	8.0589	8.25744
ENSMUSG00000036067	Slc2a6	2	27021363	27027998	-1	protein_coding	Contralateral	162.09	-2.01805	0.469809	-4.29547	1.7432e-05	8.77917e-05	4.05655	41	39	100	134	379	272	40.25	36	92.16	153.69	389.91	260.53	6.26658	6.21109	6.75235	7.12569	7.92005	7.56097
ENSMUSG00000107675	Gm30332	6	138443973	138461615	1	antisense	Contralateral	9.93444	-2.01749	0.758443	-2.66004	0.00781318	0.022038	1.65683	0	0	0	34	7	14	0	0	0	39	7.2	13.41	3.03286	3.03258	3.03258	3.40376	3.11623	3.18151
ENSMUSG00000062296	Trank1	9	111311739	111395775	1	protein_coding	Contralateral	1224.94	-2.01638	0.354635	-5.68578	1.30215e-08	1.08255e-07	6.96555	163	518	784	1724	1947	2097	160.03	478.18	722.51	1977.29	2003.04	2008.6	7.79558	9.04827	9.54383	10.7808	10.7972	10.8008
ENSMUSG00000042581	Thsd7b	1	129273302	130219278	1	protein_coding	Contralateral	3480.8	-2.01619	0.139664	-14.436	3.07164e-47	1.76455e-43	42.7534	1428	1459	1467	5017	4717	6449	1402	1346.83	1351.94	5754.11	4852.78	6177.13	10.5532	10.5013	10.5062	12.3913	12.168	12.4846
ENSMUSG00000019966	Kitl	10	100015630	100100416	1	protein_coding	Contralateral	5016.55	-2.0153	0.202168	-9.9684	2.09578e-23	1.71994e-21	20.7645	1352	2115	2788	6847	7911	8622	1327.38	1952.4	2569.33	7852.98	8138.72	8258.52	10.5196	11.0218	11.3811	12.8542	12.9016	12.921
ENSMUSG00000028778	Hcrtr1	4	130130217	130139359	-1	protein_coding	Contralateral	23.7012	-2.01504	0.748583	-2.6918	0.00710675	0.0202711	1.69312	0	2	11	57	23	43	0	1.85	10.14	65.37	23.66	41.19	4.13535	4.159	4.25983	4.72456	4.40076	4.55317
ENSMUSG00000039114	Nrn1	13	36725625	36734477	-1	protein_coding	Contralateral	3475.68	-2.01441	0.225291	-8.94138	3.84353e-19	1.53332e-17	16.8144	848	1530	1941	4831	5266	6120	832.56	1412.37	1788.76	5540.78	5417.58	5862	9.88121	10.5583	10.8636	12.338	12.3086	12.4121
ENSMUSG00000029219	Slc10a4	5	73006883	73012955	1	protein_coding	Contralateral	630.224	-2.01339	0.32905	-6.11881	9.42781e-10	9.34862e-09	8.02925	147	194	418	1010	980	946	144.32	179.09	385.21	1158.39	1008.21	906.12	7.63289	7.84831	8.66301	9.91333	9.7522	9.62887
ENSMUSG00000006219	Fblim1	4	141576062	141606096	-1	protein_coding	Contralateral	2481.21	-2.0125	0.291521	-6.90343	5.07602e-12	7.00963e-11	10.1543	601	753	1676	4251	3822	3393	590.06	695.11	1544.55	4875.57	3932.02	3249.96	9.40642	9.61059	10.6227	12.1055	11.8265	11.5799
ENSMUSG00000042817	Flt3	5	147330741	147400489	-1	protein_coding	Contralateral	8.97689	-2.01199	0.758586	-2.6523	0.00799466	0.0224947	1.64792	0	0	0	19	20	12	0	0	0	21.79	20.58	11.49	2.9744	2.97417	2.97416	3.19102	3.18087	3.09656
ENSMUSG00000048070	Pirt	11	66911981	66929876	1	protein_coding	Contralateral	1111.13	-2.01073	0.293209	-6.85765	7.0001e-12	9.45452e-11	10.0244	274	365	718	1765	1828	1560	269.01	336.94	661.68	2024.32	1880.62	1494.24	8.37826	8.63492	9.4293	10.7914	10.7007	10.4176
ENSMUSG00000104396	Gm37959	1	84392503	84395399	-1	TEC	Contralateral	42.2762	-2.00891	0.65919	-3.04754	0.00230721	0.00750945	2.12439	2	21	14	84	47	78	1.96	19.39	12.9	96.34	48.35	74.71	4.80501	5.0221	4.9476	5.60624	5.29105	5.47904
ENSMUSG00000039838	Slc45a1	4	150628572	150652174	-1	protein_coding	Contralateral	762.048	-2.00571	0.277993	-7.21497	5.39459e-13	8.43651e-12	11.0738	202	268	467	1137	1140	1273	198.32	247.4	430.37	1304.05	1172.81	1219.33	7.99742	8.23284	8.84629	10.1347	10.0091	10.0555
ENSMUSG00000015981	Stk32c	7	139103638	139213307	-1	protein_coding	Contralateral	867.129	-2.00454	0.324942	-6.16891	6.87628e-10	6.92206e-09	8.15976	197	271	584	1238	1612	1193	193.41	250.17	538.19	1419.89	1658.4	1142.71	7.97817	8.25667	9.12558	10.2749	10.463	10.0145
ENSMUSG00000084845	Tmem240	4	155734800	155740564	1	protein_coding	Contralateral	842.006	-2.00385	0.583669	-3.4332	0.0005965	0.00221385	2.65485	69	288	494	1265	1419	1412	67.74	265.86	455.25	1450.86	1459.85	1352.47	6.88153	8.27784	8.88819	10.2599	10.2678	10.1758
ENSMUSG00000060882	Kcnd2	6	21215503	21729805	1	protein_coding	Contralateral	332.471	-2.0036	0.428676	-4.67392	2.95505e-06	1.7211e-05	4.76419	37	153	196	440	524	619	36.33	141.24	180.63	504.65	539.08	592.9	6.41576	7.4336	7.65608	8.66772	8.73718	8.83747
ENSMUSG00000046378	Asphd1	7	126945567	126949582	-1	protein_coding	Contralateral	313.194	-2.00296	0.410609	-4.87802	1.07158e-06	6.6598e-06	5.17654	44	127	196	478	438	563	43.2	117.24	180.63	548.23	450.61	539.27	6.52471	7.25999	7.63908	8.72547	8.52443	8.7095
ENSMUSG00000074006	Omp	7	98143359	98145502	-1	protein_coding	Contralateral	13.6375	-2.00239	0.76682	-2.61129	0.00902023	0.0250048	1.60198	0	0	4	17	30	29	0	0	3.69	19.5	30.86	27.78	3.5158	3.51543	3.55832	3.71894	3.8173	3.79215
ENSMUSG00000016346	Kcnq2	2	181075579	181135300	-1	protein_coding	Contralateral	9320.36	-2.00179	0.186947	-10.7078	9.35653e-27	1.52123e-24	23.8178	2823	3786	5119	15115	13154	14689	2771.6	3494.93	4717.5	17335.7	13532.6	14069.8	11.5481	11.8548	12.2528	13.9898	13.6582	13.7103
ENSMUSG00000042532	Golga7b	19	42247574	42270348	1	protein_coding	Contralateral	866.733	-2.00041	0.255657	-7.82458	5.09365e-15	1.08108e-13	12.9661	328	244	498	1293	1344	1387	322.03	225.24	458.94	1482.97	1382.69	1328.53	8.55083	8.1546	8.95275	10.3367	10.2527	10.2048
ENSMUSG00000102548	Gm16701	1	166974023	166999728	-1	lincRNA	Contralateral	34.8696	-1.99819	0.72562	-2.75376	0.00589141	0.0172147	1.7641	0	5	19	51	44	87	0	4.62	17.51	58.49	45.27	83.33	4.56484	4.62762	4.78275	5.13969	5.04078	5.30196
ENSMUSG00000018411	Mapt	11	104231390	104332090	1	protein_coding	Contralateral	44003.7	-1.99452	0.351989	-5.66642	1.45815e-08	1.19967e-07	6.92094	11776	14178	27065	66832	67543	71298	11561.6	13088	24942.2	76651.1	69487.2	68292.3	13.6014	13.7676	14.6342	16.1493	16.0166	15.9931
ENSMUSG00000026458	Ppfia4	1	134296783	134332928	-1	protein_coding	Contralateral	1361.09	-1.99428	0.247877	-8.04541	8.59558e-16	2.04326e-14	13.6897	368	526	805	2172	2087	2025	361.3	485.56	741.86	2491.12	2147.07	1939.63	8.75096	9.10094	9.61282	11.113	10.9269	10.7999
ENSMUSG00000007021	Syngr3	17	24685092	24689955	-1	protein_coding	Contralateral	1372.85	-1.99349	0.343599	-5.80181	6.56035e-09	5.71304e-08	7.24313	223	486	961	2182	2165	2040	218.94	448.64	885.63	2502.59	2227.32	1954	8.15609	8.99273	9.81745	11.1094	10.9632	10.7992
ENSMUSG00000035653	Lrfn5	12	61523150	61858342	1	protein_coding	Contralateral	2063.51	-1.99325	0.307937	-6.47291	9.61311e-11	1.10008e-09	8.95857	365	838	1340	2555	3519	3616	358.35	773.57	1234.9	2930.39	3620.29	3463.56	8.77524	9.7208	10.3087	11.4099	11.6818	11.6249
ENSMUSG00000038112	AW551984	9	39587396	39604403	-1	protein_coding	Contralateral	788.25	-1.99318	0.203363	-9.80107	1.11399e-22	7.93328e-21	20.1005	258	369	365	1068	1196	1403	253.3	340.63	336.37	1224.91	1230.43	1343.85	8.27554	8.60082	8.58679	10.08	10.0857	10.1909
ENSMUSG00000085526	Gm16083	1	130462576	130557075	1	antisense	Contralateral	50.8907	-1.99186	0.711999	-2.79756	0.00514903	0.0152734	1.81606	0	25	13	115	101	36	0	23.08	11.98	131.9	103.91	34.48	4.84045	5.15739	5.01957	5.9284	5.78532	5.2787
ENSMUSG00000074635	3110070M22Rik	13	119487261	119488383	-1	protein_coding	Contralateral	21.0115	-1.99181	0.747295	-2.66536	0.0076906	0.0217528	1.66248	0	3	9	51	27	30	0	2.77	8.29	58.49	27.78	28.74	4.05204	4.082	4.14008	4.5305	4.31884	4.32684
ENSMUSG00000061911	Myt1l	12	29528384	29923213	1	protein_coding	Contralateral	5322.54	-1.99089	0.472596	-4.21267	2.52368e-05	0.00012314	3.9096	809	1824	3407	7729	8979	8577	794.27	1683.77	3139.78	8864.56	9237.46	8215.42	9.84896	10.8223	11.6396	13.0122	13.067	12.9114
ENSMUSG00000106841	Gm42656	5	120970043	120972347	-1	TEC	Contralateral	56.5935	-1.98988	0.533814	-3.72767	0.000193261	0.000798338	3.09781	22	17	21	112	71	85	21.6	15.69	19.35	128.46	73.04	81.42	5.36217	5.29256	5.33594	6.11125	5.80106	5.85589
ENSMUSG00000059742	Kcnh7	2	62693414	63184287	-1	protein_coding	Contralateral	1252.14	-1.98956	0.262169	-7.58884	3.22779e-14	6.07289e-13	12.2166	355	495	710	2298	1807	1627	348.54	456.94	654.31	2635.63	1859.01	1558.41	8.69692	9.01475	9.44417	11.1594	10.7241	10.5055
ENSMUSG00000092492	B230208B08Rik	4	78211955	78214177	1	processed_transcript	Contralateral	20.9148	-1.98956	0.764705	-2.60173	0.0092755	0.0256176	1.59146	0	0	8	44	49	18	0	0	7.37	50.46	50.41	17.24	3.9802	3.9796	4.07022	4.45759	4.45807	4.17735
ENSMUSG00000055471	Alk	17	71869442	72603709	-1	protein_coding	Contralateral	142.256	-1.98712	0.6023	-3.29922	0.000969547	0.00344579	2.46271	4	83	55	135	195	383	3.93	76.62	50.69	154.83	200.61	366.85	5.53665	6.49648	6.25346	6.99196	7.19867	7.72091
ENSMUSG00000029716	Tfr2	5	137569840	137587481	1	protein_coding	Contralateral	187.626	-1.98672	0.441517	-4.49976	6.80314e-06	3.72089e-05	4.42935	40	100	77	400	282	182	39.27	92.31	70.96	458.77	290.12	174.33	6.33059	6.84772	6.67018	8.19516	7.77149	7.33344
ENSMUSG00000053024	Cntn2	1	132509427	132543256	-1	protein_coding	Contralateral	27547.6	-1.98543	0.151838	-13.076	4.5166e-39	5.05059e-36	35.2967	9912	12112	13073	45875	35517	45071	9731.54	11180.8	12047.6	52615.1	36539.4	43170.9	13.3296	13.5156	13.6157	15.6003	15.1081	15.3332
ENSMUSG00000016349	Eef1a2	2	181147653	181157014	-1	protein_coding	Contralateral	1880.68	-1.98323	0.265218	-7.47773	7.56181e-14	1.34212e-12	11.8722	509	605	1238	2583	2794	3391	499.73	558.49	1140.9	2962.5	2874.43	3248.05	9.17609	9.31153	10.1996	11.4093	11.3709	11.5274
ENSMUSG00000054679	Srsf12	4	33208991	33233340	1	protein_coding	Contralateral	596.707	-1.98291	0.278679	-7.11538	1.11605e-12	1.67107e-11	10.777	182	199	361	753	979	1059	178.69	183.7	332.69	863.63	1007.18	1014.36	7.85113	7.87784	8.49986	9.56153	9.73855	9.747
ENSMUSG00000049556	Lingo1	9	56618475	56796468	-1	protein_coding	Contralateral	5675.3	-1.98264	0.243402	-8.14553	3.77632e-16	9.57074e-15	14.0191	1287	2419	3452	7768	8605	10035	1263.57	2233.02	3181.25	8909.29	8852.7	9611.96	10.4663	11.2094	11.6745	13.037	13.0286	13.138
ENSMUSG00000060240	Cend1	7	141426446	141429491	-1	protein_coding	Contralateral	1777.61	-1.97959	0.236766	-8.36095	6.22169e-17	1.77524e-15	14.7507	489	680	1075	2510	2940	2781	480.1	627.72	990.68	2878.78	3024.63	2663.76	9.12407	9.45116	10.0165	11.3629	11.4261	11.2643
ENSMUSG00000031772	Cntnap4	8	112570043	112882717	1	protein_coding	Contralateral	411.056	-1.97722	0.331136	-5.97103	2.35766e-09	2.20466e-08	7.65666	84	199	223	625	649	637	82.47	183.7	205.51	716.83	667.68	610.15	7.06542	7.7767	7.88461	9.17758	9.10093	9.0038
ENSMUSG00000018865	Sult4a1	15	84076097	84105754	-1	protein_coding	Contralateral	1604.81	-1.97631	0.276852	-7.1385	9.4355e-13	1.42767e-11	10.8454	468	474	1064	2585	2486	2327	459.48	437.56	980.55	2964.79	2557.56	2228.9	9.05447	8.99485	9.98264	11.3729	11.1857	11.0118
ENSMUSG00000024064	Galnt14	17	73493228	73710453	-1	protein_coding	Contralateral	1404.32	-1.97571	0.293801	-6.72466	1.76003e-11	2.24684e-10	9.64843	305	585	863	2475	2072	1901	299.45	540.02	795.31	2838.63	2131.64	1820.86	8.52919	9.22823	9.69869	11.2818	10.9217	10.7244
ENSMUSG00000062309	Rpp25	9	57504026	57505448	1	protein_coding	Contralateral	85.4728	-1.97553	0.685409	-2.88226	0.00394833	0.0121013	1.91717	0	20	52	157	96	175	0	18.46	47.92	180.07	98.76	167.62	5.23794	5.5459	5.88476	6.67943	6.27337	6.62899
ENSMUSG00000036856	Wnt4	4	137277489	137299726	1	protein_coding	Contralateral	117.256	-1.97417	0.671678	-2.93916	0.003291	0.0103216	1.98625	0	38	65	246	132	199	0	35.08	59.9	282.14	135.8	190.61	5.36244	5.94977	6.21301	7.3134	6.73721	6.99408
ENSMUSG00000060314	Zfp941	7	140807449	140822178	-1	protein_coding	Contralateral	706.636	-1.97399	0.324744	-6.0786	1.21238e-09	1.18447e-08	7.92647	126	388	361	1014	1078	1204	123.71	358.17	332.69	1162.98	1109.03	1153.24	7.49921	8.61644	8.53487	9.96624	9.91073	9.95698
ENSMUSG00000079598	Clec2l	6	38663069	38680864	1	protein_coding	Contralateral	752.737	-1.97384	0.337361	-5.85081	4.89174e-09	4.36132e-08	7.36038	150	273	504	849	1267	1436	147.27	252.01	464.47	973.74	1303.47	1375.46	7.67632	8.24082	8.92078	9.77718	10.1227	10.1869
ENSMUSG00000020635	Fkbp1b	12	4833174	4841591	-1	protein_coding	Contralateral	363.728	-1.97323	0.453529	-4.35084	1.35617e-05	6.99977e-05	4.15492	37	128	259	578	592	540	36.33	118.16	238.69	662.92	609.04	517.24	6.40674	7.29301	7.94622	8.99718	8.90699	8.73385
ENSMUSG00000034324	Tmem132c	5	127241808	127565793	1	protein_coding	Contralateral	822.277	-1.97152	0.193452	-10.1913	2.16881e-24	2.0537e-22	21.6875	313	372	362	1307	1231	1236	307.3	343.4	333.61	1499.03	1266.43	1183.89	8.49738	8.62055	8.58817	10.3379	10.1363	10.0561
ENSMUSG00000097453	Gm26894	5	28466374	28480973	1	lincRNA	Contralateral	29.1332	-1.97104	0.729818	-2.70073	0.00691872	0.0197838	1.70369	0	7	13	62	27	60	0	6.46	11.98	71.11	27.78	57.47	4.38094	4.46329	4.52815	5.0148	4.68941	4.92675
ENSMUSG00000052889	Prkcb	7	122288751	122634402	1	protein_coding	Contralateral	1993.88	-1.97066	0.237044	-8.31349	9.29256e-17	2.57473e-15	14.5893	530	801	1200	3031	2899	3277	520.35	739.42	1105.88	3476.32	2982.45	3138.85	9.23557	9.66908	10.1727	11.6296	11.4332	11.4989
ENSMUSG00000038486	Sv2a	3	96181151	96195521	1	protein_coding	Contralateral	5734.1	-1.96968	0.244193	-8.0661	7.2582e-16	1.73975e-14	13.7595	1449	2082	3745	8271	9089	9158	1422.62	1921.93	3451.27	9486.2	9350.63	8771.93	10.6217	11.0142	11.7834	13.122	13.1029	13.0181
ENSMUSG00000038453	Srcin1	11	97509340	97576186	-1	protein_coding	Contralateral	5017.29	-1.96854	0.175721	-11.2027	3.95576e-29	9.46856e-27	26.0237	2000	1775	2642	8179	7501	7276	1963.59	1638.54	2434.78	9380.68	7716.92	6969.27	11.032	10.7958	11.3132	13.0921	12.8334	12.6985
ENSMUSG00000046157	Tmem229b	12	78961795	79007627	-1	protein_coding	Contralateral	1688.89	-1.96837	0.233712	-8.42221	3.69445e-17	1.09211e-15	14.9617	471	661	1015	2514	2507	2780	462.42	610.18	935.39	2883.36	2579.16	2662.8	9.07353	9.41033	9.93744	11.3538	11.2123	11.253
ENSMUSG00000021700	Rab3c	13	110054187	110280206	-1	protein_coding	Contralateral	4174.06	-1.96768	0.205792	-9.56149	1.16077e-21	7.11914e-20	19.1476	1294	1627	2413	6333	7068	5756	1270.44	1501.91	2223.74	7263.46	7271.45	5513.34	10.445	10.6613	11.1716	12.7253	12.7268	12.3619
ENSMUSG00000031910	Has3	8	106870242	106884566	1	protein_coding	Contralateral	363.928	-1.9666	0.364433	-5.39633	6.80191e-08	5.06805e-07	6.29516	86	118	240	643	472	570	84.43	108.93	221.18	737.47	485.59	545.97	7.05116	7.25987	7.90391	9.13696	8.69389	8.81723
ENSMUSG00000103162	Gm38147	2	24874532	24876329	-1	TEC	Contralateral	13.3981	-1.96576	0.766997	-2.56293	0.0103793	0.028263	1.54878	0	4	0	18	34	22	0	3.69	0	20.64	34.98	21.07	3.4888	3.53144	3.48843	3.70249	3.82321	3.70689
ENSMUSG00000027560	Dok5	2	170731807	170879769	1	protein_coding	Contralateral	933.448	-1.96435	0.233588	-8.40946	4.11904e-17	1.20933e-15	14.9175	282	382	524	1233	1356	1753	276.87	352.63	482.9	1414.16	1395.03	1679.1	8.39902	8.67073	9.03195	10.3073	10.2912	10.5162
ENSMUSG00000071567	A830039N20Rik	14	23292291	23293643	-1	lincRNA	Contralateral	287.296	-1.96285	0.537112	-3.65445	0.000257729	0.00103948	2.98318	12	105	199	463	490	414	11.78	96.93	183.39	531.03	504.1	396.55	5.83573	7.01686	7.56496	8.60125	8.54849	8.30511
ENSMUSG00000063873	Slc24a3	2	145167754	145642166	1	protein_coding	Contralateral	2901.98	-1.96212	0.251472	-7.80255	6.06683e-15	1.27042e-13	12.8961	738	1095	1858	3875	4130	5503	724.56	1010.81	1712.27	4444.33	4248.88	5271.01	9.68644	10.108	10.7831	12.0191	11.9606	12.2419
ENSMUSG00000004933	Matk	10	81252935	81263365	1	protein_coding	Contralateral	165.65	-1.96094	0.552964	-3.54623	0.000390778	0.00151853	2.81858	11	92	76	345	290	140	10.8	84.93	70.04	395.69	298.35	134.1	5.75427	6.67008	6.54352	7.92394	7.66691	7.00037
ENSMUSG00000041670	Rims1	1	22286251	22805994	-1	protein_coding	Contralateral	1826.93	-1.96094	0.218375	-8.97969	2.7153e-19	1.1222e-17	16.9499	501	869	971	2769	2878	2752	491.88	802.19	894.84	3175.83	2960.84	2635.98	9.15912	9.76027	9.89618	11.4962	11.4069	11.2588
ENSMUSG00000028337	Coro2a	4	46536937	46602202	-1	protein_coding	Contralateral	1167.52	-1.96001	0.240755	-8.1411	3.9169e-16	9.91247e-15	14.0038	321	540	628	1549	1580	2308	315.16	498.48	578.74	1776.58	1625.48	2210.7	8.57577	9.11072	9.28812	10.652	10.5425	10.9234
ENSMUSG00000032024	Clmp	9	40685962	40785319	1	protein_coding	Contralateral	2073.86	-1.96	0.211727	-9.25721	2.09849e-20	1.03035e-18	17.987	600	946	1115	2891	2790	3933	589.08	873.27	1027.55	3315.75	2870.31	3767.2	9.39513	9.88436	10.0885	11.5792	11.3941	11.7436
ENSMUSG00000031285	Dcx	X	143855842	143933311	-1	protein_coding	Contralateral	25591	-1.95969	0.160033	-12.2455	1.77547e-34	8.99953e-32	31.0458	8210	11310	13590	37041	35923	44977	8060.52	10440.5	12524.1	42483.2	36957.1	43080.9	13.0706	13.4169	13.6609	15.3046	15.1166	15.3235
ENSMUSG00000031586	Rbpms	8	33782643	33929863	-1	protein_coding	Contralateral	8891.33	-1.95854	0.21904	-8.94149	3.83963e-19	1.53332e-17	16.8144	2447	3530	5433	14301	12495	14014	2402.45	3258.61	5006.87	16402.1	12854.7	13423.2	11.3542	11.7568	12.3264	13.9097	13.5836	13.6415
ENSMUSG00000042766	Trim46	3	89234177	89246309	-1	protein_coding	Contralateral	2538.49	-1.95817	0.221218	-8.85177	8.61452e-19	3.24863e-17	16.4883	668	1186	1404	3859	3632	4201	655.84	1094.82	1293.88	4425.97	3736.55	4023.9	9.55003	10.1957	10.4082	11.9916	11.7721	11.8683
ENSMUSG00000024524	Gnal	18	67088336	67226792	1	protein_coding	Contralateral	3810.7	-1.95815	0.452873	-4.32385	1.53333e-05	7.82973e-05	4.10625	764	1188	2513	6064	5922	5903	750.09	1096.66	2315.9	6954.94	6092.47	5654.15	9.74861	10.2344	11.203	12.6447	12.4704	12.3722
ENSMUSG00000075225	Ccdc162	10	41538846	41716634	-1	protein_coding	Contralateral	8.3955	-1.95797	0.763836	-2.56333	0.0103672	0.0282391	1.54915	0	0	1	12	17	19	0	0	0.92	13.76	17.49	18.2	2.90465	2.90443	2.91483	3.04632	3.08087	3.08747
ENSMUSG00000073234	Gm8773	5	5573799	5576203	1	protein_coding	Contralateral	275.26	-1.95406	0.383517	-5.09509	3.48568e-07	2.34382e-06	5.63008	71	82	182	495	373	404	69.71	75.7	167.73	567.73	383.74	386.97	6.83419	6.89129	7.531	8.69345	8.30141	8.31003
ENSMUSG00000015401	Tmem27	X	164088830	164118860	1	protein_coding	Contralateral	156.047	-1.95393	0.52007	-3.75706	0.000171923	0.00071667	3.14468	12	73	90	263	261	213	11.78	67.39	82.94	301.64	268.51	204.02	5.81915	6.53113	6.6618	7.66036	7.55974	7.32849
ENSMUSG00000028100	Nudt17	3	96706067	96708562	-1	protein_coding	Contralateral	121.431	-1.95354	0.490393	-3.98362	6.78722e-05	0.000307091	3.51273	21	52	66	121	157	312	20.62	48	60.82	138.78	161.52	298.85	5.88018	6.20938	6.33106	6.85032	6.96154	7.45196
ENSMUSG00000005045	Chd5	4	152338651	152390194	1	protein_coding	Contralateral	2681.53	-1.95263	0.50713	-3.85036	0.000117942	0.000507958	3.29417	698	666	1653	5157	5004	2300	685.29	614.8	1523.35	5914.68	5148.04	2203.04	9.59078	9.45388	10.6064	12.3638	12.1828	11.0813
ENSMUSG00000048834	Vstm2a	11	16257724	16427310	1	protein_coding	Contralateral	96.1538	-1.95195	0.671509	-2.90681	0.00365129	0.0113014	1.94687	0	53	33	143	179	156	0	48.93	30.41	164.01	184.15	149.42	5.33385	6.00759	5.80852	6.73626	6.82286	6.67086
ENSMUSG00000030329	Pianp	6	124996694	125003096	1	protein_coding	Contralateral	349.436	-1.95096	0.426702	-4.57219	4.8265e-06	2.71475e-05	4.56627	50	134	235	594	623	402	49.09	123.7	216.57	681.27	640.93	385.05	6.61571	7.33514	7.848	9.01353	8.94902	8.41741
ENSMUSG00000034796	Cpne7	8	123117374	123135182	1	protein_coding	Contralateral	26.1599	-1.95047	0.739616	-2.63714	0.00836078	0.0233874	1.63102	0	14	3	37	43	57	0	12.92	2.76	42.44	44.24	54.6	4.28767	4.44214	4.3228	4.71182	4.72632	4.80277
ENSMUSG00000026527	Rgs7	1	175059087	175492500	-1	protein_coding	Contralateral	657.082	-1.95012	0.293695	-6.63995	3.1379e-11	3.86828e-10	9.41248	199	222	408	1042	1132	842	195.38	204.93	376	1195.09	1164.58	806.5	7.95923	8.00759	8.65889	9.97586	9.94601	9.51965
ENSMUSG00000105429	Gm43692	5	32799904	32800965	-1	TEC	Contralateral	23.9728	-1.94702	0.749857	-2.59652	0.00941746	0.0259556	1.58577	0	10	4	74	28	18	0	9.23	3.69	84.87	28.81	17.24	4.08097	4.20015	4.13035	4.81079	4.40636	4.2912
ENSMUSG00000090071	Cdk5r2	1	74854934	74857732	1	protein_coding	Contralateral	1830.92	-1.94658	0.254624	-7.64491	2.09086e-14	4.00377e-13	12.3975	525	616	1203	2427	2953	3102	515.44	568.64	1108.64	2783.58	3038	2971.23	9.2136	9.33317	10.1617	11.3262	11.438	11.4098
ENSMUSG00000026959	Grin1	2	25291181	25319187	-1	protein_coding	Contralateral	959.323	-1.94624	0.283934	-6.85455	7.15359e-12	9.63916e-11	10.016	275	306	637	1464	1480	1477	269.99	282.47	587.04	1679.09	1522.6	1414.73	8.36894	8.41852	9.26066	10.5202	10.4014	10.3123
ENSMUSG00000031492	Chrnb3	8	27368711	27399730	1	protein_coding	Contralateral	1863.36	-1.94535	0.655805	-2.96636	0.00301349	0.0095468	2.02014	388	329	1004	4441	3643	761	380.94	303.71	925.25	5093.48	3747.86	728.92	8.7851	8.51057	9.88275	12.0591	11.6637	9.5843
ENSMUSG00000032661	Oas3	5	120753098	120777661	-1	protein_coding	Contralateral	75.0223	-1.94401	0.689786	-2.81828	0.00482818	0.014456	1.83995	0	16	48	104	146	127	0	14.77	44.24	119.28	150.2	121.65	5.19051	5.42805	5.7666	6.29094	6.44419	6.30499
ENSMUSG00000029757	Dync1i1	6	5725639	6028039	1	protein_coding	Contralateral	52.6233	-1.94353	0.556176	-3.49446	0.00047503	0.00180761	2.7429	25	15	16	83	105	62	24.54	13.85	14.75	95.19	108.02	59.39	5.33061	5.20995	5.2207	5.86284	5.93314	5.63411
ENSMUSG00000108752	Gm45191	7	122313064	122318502	1	TEC	Contralateral	11.4046	-1.9434	0.767022	-2.5337	0.0112865	0.030402	1.5171	0	0	3	21	19	23	0	0	2.76	24.09	19.55	22.03	3.29973	3.29943	3.33106	3.53854	3.49919	3.52148
ENSMUSG00000104963	Gm42974	3	127137837	127140490	-1	TEC	Contralateral	23.0544	-1.94334	0.740162	-2.62556	0.0086507	0.0240967	1.61804	0	8	7	43	20	57	0	7.38	6.45	49.32	20.58	54.6	4.12942	4.21913	4.20824	4.59725	4.35876	4.63575
ENSMUSG00000028364	Tnc	4	63959785	64047015	-1	protein_coding	Contralateral	92.4303	-1.94219	0.589468	-3.29483	0.000984828	0.00349445	2.45662	20	10	66	132	85	236	19.64	9.23	60.82	151.39	87.45	226.05	5.65211	5.49287	6.09045	6.64727	6.2913	6.94619
ENSMUSG00000029120	Ppp2r2c	5	36868513	36955078	1	protein_coding	Contralateral	3135.94	-1.94179	0.270116	-7.18874	6.53915e-13	1.00801e-11	10.9965	691	1256	2075	4471	5104	4893	678.42	1159.44	1912.25	5127.89	5250.92	4686.73	9.61016	10.2912	10.9352	12.2183	12.2495	12.1009
ENSMUSG00000093587	Gm20554	13	72626213	72628564	-1	lincRNA	Contralateral	43.8245	-1.94139	0.707406	-2.74439	0.00606241	0.0176295	1.75376	0	23	12	48	72	106	0	21.23	11.06	55.05	74.07	101.53	4.79273	5.06334	4.94435	5.36754	5.50128	5.66466
ENSMUSG00000049409	Prokr1	6	87578591	87590743	-1	protein_coding	Contralateral	362.969	-1.94126	0.374231	-5.18732	2.13342e-07	1.47601e-06	5.83091	80	236	132	473	430	809	78.54	217.86	121.65	542.49	442.38	774.9	6.99205	7.88743	7.35318	8.8074	8.59484	9.18925
ENSMUSG00000075224	Lrrc55	2	85162334	85196699	-1	protein_coding	Contralateral	423.276	-1.94052	0.422017	-4.59821	4.26126e-06	2.41813e-05	4.61652	50	186	277	553	584	865	49.09	171.7	255.27	634.25	600.81	828.53	6.63733	7.69457	8.08403	9.03899	8.98072	9.33336
ENSMUSG00000032446	Eomes	9	118478212	118486132	1	protein_coding	Contralateral	5999.97	-1.93862	0.394543	-4.91359	8.94255e-07	5.63907e-06	5.24879	1123	2672	3568	7258	9093	11968	1102.55	2466.57	3288.15	8324.36	9354.74	11463.5	10.2908	11.3424	11.721	12.9509	13.1061	13.3767
ENSMUSG00000056854	Pou3f4	X	110814280	110817207	1	protein_coding	Contralateral	13.4249	-1.93833	0.766329	-2.52937	0.0114266	0.0307554	1.51208	0	0	3	14	6	58	0	0	2.76	16.06	6.17	55.55	3.36751	3.36712	3.40242	3.55233	3.44411	3.8821
ENSMUSG00000043463	Rab9b	X	136858147	136868755	-1	protein_coding	Contralateral	929.405	-1.93822	0.259053	-7.48192	7.32425e-14	1.30264e-12	11.8852	250	383	562	1211	1549	1542	245.45	353.55	517.92	1388.92	1593.59	1476.99	8.26312	8.67144	9.11097	10.283	10.4499	10.3579
ENSMUSG00000025318	Jph3	8	121729623	121794276	1	protein_coding	Contralateral	860.159	-1.93818	0.562962	-3.44282	0.000575677	0.00214292	2.66899	91	275	567	1263	1417	1450	89.34	253.86	522.53	1448.56	1457.79	1388.87	7.15489	8.24169	9.0633	10.2741	10.2822	10.2239
ENSMUSG00000011751	Sptbn4	7	27356383	27447686	-1	protein_coding	Contralateral	985.961	-1.9349	0.628602	-3.07809	0.0020833	0.00685051	2.16428	63	331	585	1712	1671	1385	61.85	305.55	539.12	1963.53	1719.1	1326.61	6.78578	8.45134	9.11262	10.676	10.5128	10.1956
ENSMUSG00000044042	Fmn1	2	113327736	113716767	1	protein_coding	Contralateral	361.823	-1.93447	0.324452	-5.96227	2.48761e-09	2.31612e-08	7.63524	137	131	186	701	533	409	134.51	120.93	171.41	803.99	548.34	391.76	7.45687	7.36279	7.67468	9.23639	8.8286	8.48023
ENSMUSG00000026442	Nfasc	1	132564690	132741797	-1	protein_coding	Contralateral	15962.3	-1.93428	0.169994	-11.3785	5.34876e-30	1.44032e-27	26.8415	5576	6621	8693	23936	20119	29259	5474.48	6111.97	8011.18	27452.7	20698.1	28025.5	12.5077	12.6546	13.016	14.6686	14.2887	14.6965
ENSMUSG00000022577	Ly6h	15	75551268	75567255	-1	protein_coding	Contralateral	2869.62	-1.93368	0.431212	-4.4843	7.31546e-06	3.96711e-05	4.40153	554	1023	1885	3907	4805	4769	543.91	944.35	1737.15	4481.03	4943.31	4567.95	9.31819	10.0133	10.7937	12.0221	12.1503	12.0473
ENSMUSG00000097838	C530050E15Rik	13	24631918	24638567	-1	lincRNA	Contralateral	33.8141	-1.93208	0.762015	-2.53549	0.0112289	0.0302611	1.51912	0	16	0	102	44	27	0	14.77	0	116.99	45.27	25.86	4.39408	4.5962	4.39288	5.3588	4.90156	4.72088
ENSMUSG00000048485	Zbtb8b	4	129425765	129440853	-1	protein_coding	Contralateral	198.467	-1.93177	0.341632	-5.65453	1.56278e-08	1.28252e-07	6.89194	56	96	97	255	319	352	54.98	88.62	89.39	292.47	328.18	337.16	6.59406	6.89794	6.90394	7.85511	7.9602	7.98537
ENSMUSG00000031698	Mylk3	8	85324303	85386345	-1	protein_coding	Contralateral	8.6024	-1.93156	0.755858	-2.55545	0.0106051	0.0287824	1.54087	0	0	0	21	10	18	0	0	0	24.09	10.29	17.24	2.92665	2.92645	2.92645	3.14906	3.03023	3.09319
ENSMUSG00000024743	Syt7	19	10389090	10453181	1	protein_coding	Contralateral	4102.84	-1.93029	0.208311	-9.26638	1.92573e-20	9.53679e-19	18.0206	1233	1716	2407	6645	6080	5980	1210.55	1584.07	2218.21	7621.3	6255.01	5727.9	10.3819	10.7294	11.1672	12.787	12.5265	12.4106
ENSMUSG00000042751	Nmnat2	1	152954993	153119261	1	protein_coding	Contralateral	2900.67	-1.93022	0.181264	-10.6486	1.76912e-26	2.62837e-24	23.5803	937	1254	1611	4235	4402	4652	919.94	1157.59	1484.64	4857.22	4528.71	4455.89	9.99441	10.2867	10.6052	12.1398	12.0486	12.0276
ENSMUSG00000039809	Gabbr2	4	46662305	46991873	-1	protein_coding	Contralateral	3279.23	-1.93007	0.202829	-9.51574	1.80426e-21	1.05405e-19	18.9771	1071	1225	1985	4490	4845	5773	1051.5	1130.82	1829.31	5149.68	4984.46	5529.63	10.1772	10.2699	10.8891	12.2361	12.1936	12.3295
ENSMUSG00000025855	Prkar1b	5	139017306	139150001	-1	protein_coding	Contralateral	4801.69	-1.92875	0.249713	-7.72388	1.1284e-14	2.2508e-13	12.6477	1256	1724	3247	7146	7029	7899	1233.13	1591.46	2992.33	8195.91	7231.33	7566	10.4191	10.7499	11.5753	12.9041	12.7384	12.7983
ENSMUSG00000034591	Slc41a2	10	83230848	83337882	-1	protein_coding	Contralateral	295.548	-1.92855	0.337387	-5.71614	1.08972e-08	9.17903e-08	7.0372	87	97	188	414	487	469	85.42	89.54	173.25	474.83	501.02	449.23	7.02395	7.05834	7.60719	8.56795	8.62304	8.51305
ENSMUSG00000039720	Got1l1	8	27197459	27223828	-1	protein_coding	Contralateral	14.5613	-1.92836	0.766994	-2.51418	0.011931	0.031968	1.49528	0	0	4	42	28	7	0	0	3.69	48.17	28.81	6.7	3.51616	3.51575	3.56146	3.96869	3.81665	3.59707
ENSMUSG00000026018	Ica1l	1	59982490	60043184	-1	protein_coding	Contralateral	358.117	-1.92831	0.402325	-4.79292	1.64369e-06	9.93594e-06	5.00279	73	100	267	516	639	511	71.67	92.31	246.06	591.81	657.39	489.46	6.90876	7.10726	7.99226	8.88612	8.99867	8.68724
ENSMUSG00000042258	Isl1	13	116298281	116309689	-1	protein_coding	Contralateral	11786.1	-1.92356	0.147198	-13.0678	5.02805e-39	5.09726e-36	35.2927	4270	5762	5529	16746	15433	21952	4192.26	5319.01	5095.34	19206.4	15877.2	21026.6	12.1233	12.4398	12.3826	14.1567	13.9014	14.2784
ENSMUSG00000028546	Elavl4	4	110203722	110351909	-1	protein_coding	Contralateral	15895.8	-1.92307	0.182527	-10.5358	5.90781e-26	7.77215e-24	23.1095	4888	8123	7921	21104	21036	31249	4799.01	7498.49	7299.73	24204.7	21641.5	29931.6	12.3317	12.927	12.8911	14.4986	14.3481	14.7845
ENSMUSG00000032500	Dclk3	9	111439081	111489118	1	protein_coding	Contralateral	233.586	-1.92053	0.485341	-3.95707	7.58757e-05	0.000339736	3.46886	29	67	179	408	272	416	28.47	61.85	164.96	467.94	279.83	398.46	6.21525	6.65371	7.40098	8.36367	7.87145	8.20758
ENSMUSG00000023945	Slc5a7	17	54273594	54299034	-1	protein_coding	Contralateral	289.901	-1.9203	0.412323	-4.65728	3.20412e-06	1.85738e-05	4.7311	61	90	205	326	393	657	59.89	83.08	188.92	373.9	404.31	629.3	6.73182	6.96616	7.65199	8.29802	8.37623	8.8274
ENSMUSG00000102989	Gm38318	8	108867562	108869267	1	TEC	Contralateral	22.8794	-1.92011	0.765935	-2.50688	0.0121802	0.0325448	1.48752	0	9	0	74	14	31	0	8.31	0	84.87	14.4	29.69	3.98927	4.0991	3.98852	4.72868	4.17152	4.3281
ENSMUSG00000025422	Agap2	10	127075284	127093169	1	protein_coding	Contralateral	2182.05	-1.91952	0.237791	-8.07233	6.89688e-16	1.66239e-14	13.7793	633	807	1409	2944	3405	3704	621.48	744.96	1298.49	3376.54	3503.01	3547.85	9.46664	9.69171	10.3911	11.6124	11.6599	11.6764
ENSMUSG00000032511	Scn5a	9	119483408	119579016	-1	protein_coding	Contralateral	841.079	-1.91805	0.309384	-6.19957	5.66192e-10	5.80128e-09	8.23648	185	543	352	1172	1102	1630	181.63	501.25	324.39	1344.19	1133.72	1561.28	7.91754	9.04419	8.54945	10.2057	10.0022	10.3864
ENSMUSG00000045994	B3gat1	9	26733728	26763101	1	protein_coding	Contralateral	2974.82	-1.91296	0.254379	-7.5201	5.47327e-14	9.88746e-13	12.0049	732	1203	1956	4418	4560	4655	718.67	1110.51	1802.58	5067.1	4691.26	4458.76	9.68019	10.2323	10.8541	12.1958	12.0952	12.029
ENSMUSG00000034656	Cacna1a	8	84388440	84640246	1	protein_coding	Contralateral	3968.94	-1.91229	0.172304	-11.0983	1.27808e-28	2.75331e-26	25.5601	1426	1780	2048	6621	5619	5751	1400.04	1643.15	1887.37	7593.77	5780.74	5508.56	10.5684	10.7754	10.9553	12.779	12.4197	12.3563
ENSMUSG00000034687	Fras1	5	96373955	96784728	1	protein_coding	Contralateral	2159.19	-1.91097	0.204705	-9.33524	1.00759e-20	5.29417e-19	18.2762	672	1098	1080	3372	2708	3793	659.77	1013.58	995.29	3867.42	2785.95	3633.1	9.54253	10.0793	10.0564	11.7875	11.3657	11.7072
ENSMUSG00000066438	Plekhd1	12	80692591	80724214	1	protein_coding	Contralateral	1903.6	-1.91059	0.148556	-12.8611	7.45526e-38	6.76231e-35	34.1699	834	802	886	2823	2995	2847	818.82	740.34	816.51	3237.76	3081.21	2726.98	9.7977	9.67234	9.79391	11.5349	11.4717	11.3157
ENSMUSG00000035775	Krt20	11	99428403	99438150	-1	protein_coding	Contralateral	29.4248	-1.90829	0.72632	-2.62733	0.00860569	0.0239793	1.62016	0	7	15	51	55	43	0	6.46	13.82	58.49	56.58	41.19	4.42108	4.50333	4.58837	4.97047	4.95802	4.84333
ENSMUSG00000045515	Pou3f3	1	42695768	42703176	1	protein_coding	Contralateral	87.8674	-1.90783	0.501277	-3.80593	0.000141272	0.000598791	3.22272	25	34	43	165	163	78	24.54	31.39	39.63	189.24	167.69	74.71	5.74361	5.8225	5.91014	6.8024	6.71635	6.20914
ENSMUSG00000085881	Gm15912	13	74008009	74009354	-1	processed_transcript	Contralateral	14.3094	-1.9075	0.766872	-2.48738	0.0128689	0.0340994	1.46725	0	0	5	19	28	32	0	0	4.61	21.79	28.81	30.65	3.58003	3.57964	3.63304	3.8045	3.86538	3.88092
ENSMUSG00000024534	Sncaip	18	52767709	52915935	1	protein_coding	Contralateral	661.137	-1.90636	0.316496	-6.02333	1.7086e-09	1.63498e-08	7.78649	141	313	399	1084	1004	935	138.43	288.94	367.71	1243.26	1032.9	895.58	7.61047	8.37214	8.63487	10.0238	9.80741	9.64194
ENSMUSG00000027221	Chst1	2	92599707	92615250	1	protein_coding	Contralateral	1882.84	-1.90548	0.247083	-7.7119	1.23958e-14	2.45551e-13	12.6099	505	779	1191	2894	2615	3106	495.81	719.11	1097.59	3319.19	2690.27	2975.06	9.17198	9.62867	10.1559	11.5593	11.2909	11.4195
ENSMUSG00000078307	AI593442	9	52673042	52679780	-1	protein_coding	Contralateral	1900.5	-1.90433	0.243468	-7.8217	5.21155e-15	1.10339e-13	12.9573	479	893	1132	2469	2940	3350	470.28	824.34	1043.21	2831.75	3024.63	3208.77	9.10904	9.79996	10.0941	11.3585	11.4429	11.5186
ENSMUSG00000087129	Gm16316	2	163685004	163692279	-1	antisense	Contralateral	42.6981	-1.90381	0.709242	-2.68429	0.00726848	0.0206708	1.68464	0	15	20	93	46	73	0	13.85	18.43	106.66	47.32	69.92	4.77169	4.95242	5.00494	5.65366	5.27657	5.44158
ENSMUSG00000020312	Shc2	10	79618051	79637918	-1	protein_coding	Contralateral	5373.5	-1.90361	0.187092	-10.1747	2.57184e-24	2.39585e-22	21.6205	1612	2717	2822	7245	7573	9865	1582.65	2508.11	2600.66	8309.45	7790.99	9449.12	10.7593	11.3611	11.4086	12.9419	12.8565	13.1126
ENSMUSG00000087114	Gm16099	10	81024811	81026567	1	antisense	Contralateral	8.31273	-1.90351	0.762445	-2.49659	0.0125393	0.0333439	1.47698	0	0	1	12	10	26	0	0	0.92	13.76	10.29	24.9	2.88484	2.88465	2.89447	3.01989	2.98815	3.11382
ENSMUSG00000029503	P2rx2	5	110339812	110343212	-1	protein_coding	Contralateral	157.733	-1.8972	0.446518	-4.24888	2.1484e-05	0.000106284	3.97353	76	26	88	229	246	262	74.62	24	81.1	262.65	253.08	250.95	6.64162	6.08261	6.69339	7.57789	7.54709	7.54041
ENSMUSG00000029206	Nsun7	5	66259897	66298026	1	protein_coding	Contralateral	269.949	-1.89715	0.315616	-6.01094	1.84454e-09	1.75435e-08	7.75588	92	108	148	444	426	361	90.32	99.7	136.39	509.23	438.26	345.78	7.04683	7.12063	7.37172	8.58982	8.44086	8.20977
ENSMUSG00000030111	A2m	6	121635376	121679227	1	protein_coding	Contralateral	725.34	-1.89712	0.291163	-6.51567	7.2367e-11	8.4784e-10	9.07169	199	386	361	969	810	1590	195.38	356.32	332.69	1111.37	833.32	1522.97	7.97975	8.62785	8.55192	9.9314	9.59474	10.3051
ENSMUSG00000032297	Celf6	9	59577917	59607292	1	protein_coding	Contralateral	917.653	-1.89671	0.313178	-6.05633	1.39261e-09	1.34833e-08	7.8702	234	296	660	1409	1431	1364	229.74	273.24	608.23	1616.01	1472.19	1306.5	8.18197	8.37262	9.29015	10.4575	10.3448	10.2006
ENSMUSG00000074415	2610203C20Rik	9	41327260	41655483	1	processed_transcript	Contralateral	1296.72	-1.89617	0.205898	-9.20924	3.28435e-20	1.5636e-18	17.8059	504	734	481	2034	1829	2036	494.82	677.57	443.27	2332.84	1881.65	1950.17	9.12552	9.50239	8.99423	11.0246	10.7567	10.8014
ENSMUSG00000029999	Tgfa	6	86195223	86275719	1	protein_coding	Contralateral	608.978	-1.89273	0.328714	-5.75799	8.51206e-09	7.30562e-08	7.13634	224	148	411	748	1139	928	219.92	136.62	378.76	857.9	1171.79	888.88	8.06409	7.58276	8.64326	9.55932	9.91985	9.60068
ENSMUSG00000097736	9530059O14Rik	9	122572499	122679596	1	lincRNA	Contralateral	34.4673	-1.89171	0.720949	-2.62392	0.00869247	0.0241935	1.6163	0	15	12	71	66	34	0	13.85	11.06	81.43	67.9	32.57	4.56224	4.73514	4.70294	5.27552	5.19279	4.92374
ENSMUSG00000029875	Ccdc184	15	98167806	98170134	1	protein_coding	Contralateral	996.903	-1.89108	0.554078	-3.41302	0.000642469	0.00236993	2.62526	101	431	596	1488	1507	1752	99.16	397.86	549.25	1706.62	1550.38	1678.14	7.27139	8.7849	9.1623	10.5283	10.411	10.5082
ENSMUSG00000002459	Rgs20	1	4909576	5070285	-1	protein_coding	Contralateral	186.647	-1.8907	0.457304	-4.13444	3.55816e-05	0.000169139	3.77176	26	97	105	332	290	239	25.53	89.54	96.76	380.78	298.35	228.92	6.1505	6.83881	6.8931	8.02689	7.80452	7.57182
ENSMUSG00000054013	Tmem179	12	112500189	112516747	-1	protein_coding	Contralateral	496.143	-1.89053	0.357164	-5.29317	1.20212e-07	8.63224e-07	6.06388	114	157	365	627	807	871	111.92	144.93	336.37	719.12	830.23	834.28	7.35897	7.59775	8.4459	9.26979	9.43086	9.43663
ENSMUSG00000050272	Dscam	16	96592079	97170752	-1	protein_coding	Contralateral	3865.16	-1.88989	0.254897	-7.41431	1.22256e-13	2.11119e-12	11.6755	976	1542	2603	5123	5393	7294	958.23	1423.45	2398.84	5875.68	5548.24	6986.51	10.0732	10.5822	11.2599	12.4332	12.3579	12.6614
ENSMUSG00000020704	Asic2	11	80880169	81968457	-1	protein_coding	Contralateral	355.195	-1.88988	0.281291	-6.71859	1.83497e-11	2.33905e-10	9.63096	123	141	201	448	529	665	120.76	130.16	185.23	513.82	544.23	636.97	7.37398	7.43745	7.75466	8.76205	8.82259	8.98864
ENSMUSG00000027624	Epb41l1	2	156420909	156543214	1	protein_coding	Contralateral	5635.18	-1.88926	0.188697	-10.0121	1.34825e-23	1.13901e-21	20.9435	1726	2661	3169	8728	8136	8727	1694.58	2456.42	2920.44	10010.3	8370.2	8359.1	10.8535	11.3393	11.5666	13.1959	12.9583	12.9565
ENSMUSG00000066510	Ankdd1a	9	65488470	65520193	-1	protein_coding	Contralateral	65.4931	-1.8879	0.532311	-3.54661	0.000390219	0.0015167	2.8191	19	15	41	96	107	107	18.65	13.85	37.78	110.1	110.08	102.49	5.47262	5.41167	5.67505	6.17998	6.18066	6.13953
ENSMUSG00000103378	Gm37176	17	51859167	51863217	1	TEC	Contralateral	21.2142	-1.8871	0.751547	-2.51096	0.0120405	0.0322164	1.49192	0	2	11	46	31	32	0	1.85	10.14	52.76	31.89	30.65	4.04672	4.06922	4.16536	4.53091	4.37297	4.36271
ENSMUSG00000020331	Hcn2	10	79716634	79736108	1	protein_coding	Contralateral	276.565	-1.88625	0.423436	-4.45462	8.40407e-06	4.50781e-05	4.34603	69	63	212	456	378	445	67.74	58.16	195.37	523	388.88	426.24	6.80636	6.69898	7.66135	8.60724	8.31128	8.40258
ENSMUSG00000024347	Psd2	18	35964830	36014715	1	protein_coding	Contralateral	2284.41	-1.88622	0.230269	-8.19138	2.58247e-16	6.65265e-15	14.177	695	914	1434	3698	3292	3373	682.35	843.73	1321.53	4241.32	3386.76	3230.8	9.58993	9.85516	10.422	11.9174	11.627	11.5663
ENSMUSG00000047261	Gap43	16	42248442	42340651	-1	protein_coding	Contralateral	42366.4	-1.88419	0.224102	-8.40777	4.17878e-17	1.22478e-15	14.9119	11769	16508	28384	62164	60679	70496	11554.7	15238.8	26157.8	71297.3	62425.7	67524.1	13.6009	13.972	14.6984	16.0513	15.8717	15.9778
ENSMUSG00000004110	Cacna1e	1	154390731	154884501	-1	protein_coding	Contralateral	673.326	-1.88198	0.212308	-8.86439	7.69263e-19	2.93307e-17	16.5327	325	309	261	885	1148	1043	319.08	285.24	240.53	1015.03	1181.05	999.03	8.5012	8.37944	8.19729	9.80715	9.98438	9.78924
ENSMUSG00000031734	Irx3	8	91798525	91802067	-1	protein_coding	Contralateral	1215.14	-1.88134	0.343562	-5.47598	4.35089e-08	3.33259e-07	6.47722	289	687	598	1098	1327	3338	283.74	634.18	551.1	1259.32	1365.2	3197.28	8.44638	9.39324	9.22486	10.2279	10.3274	11.3866
ENSMUSG00000027525	Phactr3	2	178118975	178338492	1	protein_coding	Contralateral	2050.57	-1.88055	0.220363	-8.53386	1.41545e-17	4.50905e-16	15.3459	593	966	1189	3193	2833	3296	582.2	891.73	1095.74	3662.12	2914.55	3157.05	9.38193	9.91142	10.17	11.7066	11.4136	11.5162
ENSMUSG00000044288	Cnr1	4	33924593	33948831	1	protein_coding	Contralateral	4562.66	-1.88041	0.261731	-7.18452	6.74427e-13	1.0387e-11	10.9835	1065	2520	2487	5167	6154	9871	1045.61	2326.26	2291.94	5926.15	6331.14	9454.87	10.2015	11.2398	11.2204	12.4685	12.5558	13.0863
ENSMUSG00000074968	Ano3	2	110655201	110950923	-1	protein_coding	Contralateral	110.579	-1.88041	0.445638	-4.2196	2.4474e-05	0.000119655	3.92207	30	40	66	187	175	148	29.45	36.92	60.82	214.47	180.04	141.76	5.9918	6.07658	6.30743	7.12876	6.99671	6.82458
ENSMUSG00000070644	Etnk2	1	133363572	133380336	1	protein_coding	Contralateral	226.237	-1.88031	0.299961	-6.2685	3.64546e-10	3.84022e-09	8.41564	95	104	96	356	323	354	93.27	96	88.47	408.3	332.3	339.08	7.00907	7.02908	6.97015	8.26326	8.06956	8.08877
ENSMUSG00000037217	Syn1	X	20860511	20921004	-1	protein_coding	Contralateral	3316.19	-1.87991	0.222851	-8.43573	3.2915e-17	9.84821e-16	15.0066	1074	1186	2177	4643	4954	5554	1054.45	1094.82	2006.25	5325.16	5096.6	5319.86	10.1823	10.2301	11.0104	12.2822	12.2248	12.281
ENSMUSG00000075570	Krt26	11	99328550	99337966	-1	protein_coding	Contralateral	31.8038	-1.8799	0.762384	-2.46582	0.01367	0.0359679	1.44409	0	0	16	92	36	35	0	0	14.75	105.52	37.04	33.52	4.37095	4.36989	4.56572	5.25386	4.7929	4.76123
ENSMUSG00000020870	Cdc34b	11	94741782	94743033	1	protein_coding	Contralateral	169.01	-1.87895	0.399355	-4.70498	2.53894e-06	1.49594e-05	4.82509	52	77	84	327	254	186	51.05	71.08	77.41	375.04	261.31	178.16	6.46651	6.65756	6.7112	7.95193	7.63225	7.31386
ENSMUSG00000084865	Gm15723	10	114801726	114816831	1	antisense	Contralateral	61.0485	-1.87803	0.609564	-3.08095	0.00206343	0.00678777	2.16827	4	35	26	101	103	88	3.93	32.31	23.96	115.84	105.96	84.29	5.18777	5.5342	5.44605	6.12056	6.06897	5.94233
ENSMUSG00000028072	Ntrk1	3	87778244	87795162	-1	protein_coding	Contralateral	232.589	-1.87664	0.416929	-4.50112	6.75979e-06	3.69835e-05	4.43199	109	82	98	187	270	658	107.02	75.7	90.31	214.47	277.77	630.26	7.07682	6.82236	6.9487	7.65181	7.88543	8.68003
ENSMUSG00000039936	Pik3cd	4	149649168	149702571	-1	protein_coding	Contralateral	2972.9	-1.87662	0.177502	-10.5724	4.00125e-26	5.56677e-24	23.2544	975	1502	1541	4277	4099	5169	957.25	1386.52	1420.13	4905.39	4216.99	4951.09	10.0496	10.5225	10.5533	12.1586	11.9616	12.1709
ENSMUSG00000055214	Pld5	1	175962306	176275312	-1	protein_coding	Contralateral	91.2195	-1.87593	0.675279	-2.77801	0.00546933	0.0161346	1.79224	0	33	53	144	151	154	0	30.46	48.84	165.16	155.35	147.51	5.32475	5.78663	5.98006	6.7035	6.66074	6.62486
ENSMUSG00000033061	Resp18	1	75272199	75278415	-1	protein_coding	Contralateral	769.577	-1.87576	0.31879	-5.88398	4.00523e-09	3.60827e-08	7.4427	218	227	562	1148	1190	1185	214.03	209.55	517.92	1316.67	1224.25	1135.04	8.08107	8.0572	9.06042	10.1506	10.0644	9.97489
ENSMUSG00000103092	Pcdha5	18	36960440	37187657	1	protein_coding	Contralateral	181.671	-1.87536	0.471841	-3.97456	7.05096e-05	0.000317606	3.49811	25	77	120	304	320	215	24.54	71.08	110.59	348.66	329.21	205.94	6.11927	6.66569	6.96901	7.92149	7.86995	7.45917
ENSMUSG00000046709	Mapk10	5	102907948	103211334	-1	protein_coding	Contralateral	2398.45	-1.87441	0.208068	-9.00864	2.08632e-19	8.85605e-18	17.0528	832	969	1424	3934	3129	3796	816.85	894.5	1312.31	4511.99	3219.07	3635.97	9.82282	9.93673	10.4221	12.0089	11.5723	11.7297
ENSMUSG00000033981	Gria2	3	80681450	80802835	-1	protein_coding	Contralateral	3187.86	-1.8744	0.157998	-11.8634	1.83288e-32	7.34601e-30	29.1339	1236	1381	1698	4972	4617	4825	1213.5	1274.83	1564.82	5702.5	4749.9	4621.59	10.3612	10.4242	10.6877	12.3682	12.1292	12.0935
ENSMUSG00000079669	Gm17396	9	117252536	117254696	1	processed_transcript	Contralateral	51.5528	-1.87343	0.706461	-2.65185	0.00800526	0.0225098	1.64763	0	11	33	96	76	84	0	10.15	30.41	110.1	78.19	80.46	4.93687	5.08402	5.31799	5.88456	5.6994	5.71446
ENSMUSG00000107804	Gm44439	6	103526252	103529843	1	TEC	Contralateral	8.86242	-1.87221	0.753325	-2.48527	0.0129453	0.0342755	1.46502	0	0	0	27	16	6	0	0	0	30.97	16.46	5.75	2.91559	2.91535	2.91535	3.21356	3.08849	2.98048
ENSMUSG00000073821	8030451A03Rik	4	63979854	64149924	1	processed_transcript	Contralateral	18.8376	-1.87098	0.765923	-2.44278	0.0145746	0.0380631	1.4195	0	0	8	40	19	42	0	0	7.37	45.88	19.55	40.23	3.88545	3.88492	3.97291	4.31848	4.0996	4.27736
ENSMUSG00000004961	Syt5	7	4539765	4547541	-1	protein_coding	Contralateral	1790.32	-1.87095	0.288489	-6.48535	8.85251e-11	1.02118e-09	8.9909	433	649	1295	2603	2695	2888	425.12	599.1	1193.43	2985.44	2772.58	2766.25	8.97631	9.3936	10.2496	11.4099	11.3158	11.313
ENSMUSG00000107927	Gm44090	6	86039934	86041767	1	TEC	Contralateral	53.4465	-1.8689	0.715687	-2.61133	0.00901899	0.0250048	1.60198	0	35	9	127	72	63	0	32.31	8.29	145.66	74.07	60.34	4.91259	5.32792	5.0398	6.06235	5.67218	5.57353
ENSMUSG00000038872	Zfhx3	8	107942644	108961630	1	protein_coding	Contralateral	8923.58	-1.86779	0.187919	-9.93938	2.80569e-23	2.20608e-21	20.6564	4347	3757	3905	15760	13412	10788	4267.86	3468.16	3598.72	18075.5	13798.1	10333.2	12.1184	11.8434	11.8923	14.0435	13.682	13.2956
ENSMUSG00000044912	Syt16	12	73997661	74273267	1	protein_coding	Contralateral	1683.9	-1.86641	0.232171	-8.03893	9.06257e-16	2.14245e-14	13.6691	521	665	1081	2456	2610	2589	511.51	613.87	996.21	2816.84	2685.13	2479.86	9.20006	9.42186	10.0195	11.3272	11.2665	11.1657
ENSMUSG00000083307	AA414768	X	12936872	12938128	1	processed_pseudogene	Contralateral	94.9104	-1.86506	0.443912	-4.20143	2.65235e-05	0.00012897	3.88951	26	42	50	118	162	164	25.53	38.77	46.08	135.34	166.66	157.09	5.85702	6.00287	6.07463	6.67033	6.81452	6.77336
ENSMUSG00000107231	NA	NA	NA	NA	NA	NA	Contralateral	50.6865	-1.86484	0.709618	-2.62794	0.0085903	0.0239439	1.6208	0	30	13	110	86	52	0	27.69	11.98	126.16	88.48	49.81	4.89471	5.25052	5.06707	5.92886	5.72659	5.45531
ENSMUSG00000057098	Ebf1	11	44617317	45008091	1	protein_coding	Contralateral	10561	-1.86382	0.193498	-9.63225	5.84337e-22	3.74367e-20	19.4267	3369	4453	6524	15979	14617	17300	3307.66	4110.65	6012.3	18326.7	15037.8	16570.7	11.7977	12.0858	12.5915	14.0814	13.8163	13.9464
ENSMUSG00000058656	Samd12	15	53461621	53902537	-1	protein_coding	Contralateral	66.2634	-1.86102	0.512795	-3.62916	0.000284343	0.00113592	2.94465	29	17	32	112	109	87	28.47	15.69	29.49	128.46	112.14	83.33	5.59781	5.45017	5.60784	6.28863	6.20694	6.0405
ENSMUSG00000024268	Celf4	18	25477632	25753983	-1	protein_coding	Contralateral	8718.61	-1.86095	0.182664	-10.1878	2.24696e-24	2.11608e-22	21.6745	3207	3340	5311	11569	14897	13145	3148.61	3083.22	4894.44	13268.8	15325.8	12590.9	11.7136	11.6857	12.2981	13.6273	13.8201	13.5572
ENSMUSG00000037843	Vstm2l	2	157914653	157944719	1	protein_coding	Contralateral	2951.77	-1.85913	0.449522	-4.13579	3.5374e-05	0.000168222	3.77412	603	1015	2070	4248	4721	4745	592.02	936.97	1907.64	4872.13	4856.89	4544.97	9.4287	10.0083	10.92	12.1377	12.1337	12.0471
ENSMUSG00000022055	Nefl	14	68083863	68089095	1	protein_coding	Contralateral	41209.7	-1.85877	0.38591	-4.81659	1.4603e-06	8.896e-06	5.05081	9107	17747	26353	51711	57251	82937	8941.19	16382.6	24286	59308.5	58899	79440.6	13.2519	14.0637	14.5931	15.7973	15.7879	16.1925
ENSMUSG00000052981	Ube2ql1	13	69702832	69739889	-1	protein_coding	Contralateral	2141.78	-1.85849	0.271202	-6.85281	7.2415e-12	9.72865e-11	10.0119	616	716	1540	3114	3476	3151	604.78	660.95	1419.21	3571.52	3576.06	3018.16	9.42984	9.53945	10.5	11.6802	11.682	11.4639
ENSMUSG00000029095	Ablim2	5	35757880	35884973	1	protein_coding	Contralateral	118.382	-1.85811	0.501285	-3.70669	0.000209982	0.0008606	3.0652	35	26	81	202	227	117	34.36	24	74.65	231.68	233.53	112.07	6.05383	5.92019	6.43613	7.22486	7.23226	6.69032
ENSMUSG00000021278	Amn	12	111271095	111276426	1	protein_coding	Contralateral	10.4132	-1.85773	0.752161	-2.46986	0.0135167	0.0356189	1.44832	0	0	0	43	10	3	0	0	0	49.32	10.29	2.87	2.99972	2.99941	2.99941	3.46925	3.12357	3.0363
ENSMUSG00000092850	Mir344g	7	61982289	61982359	-1	miRNA	Contralateral	15.5527	-1.85772	0.762107	-2.43761	0.0147849	0.038548	1.414	0	1	7	26	35	21	0	0.92	6.45	29.82	36.01	20.11	3.68501	3.69568	3.75898	3.98046	4.03065	3.89643
ENSMUSG00000024873	Cnih2	19	5092871	5098418	-1	protein_coding	Contralateral	2553.87	-1.85554	0.264857	-7.0058	2.45575e-12	3.51515e-11	10.4541	643	1008	1791	3527	3898	4234	631.29	930.5	1650.53	4045.2	4010.2	4055.51	9.50293	9.99023	10.7201	11.876	11.8648	11.8795
ENSMUSG00000102344	9430053O09Rik	16	77419251	77421820	-1	TEC	Contralateral	42.9981	-1.8555	0.708228	-2.61992	0.00879512	0.0244594	1.61155	0	22	15	52	60	107	0	20.31	13.82	59.64	61.73	102.49	4.78657	5.04425	4.97021	5.38964	5.40518	5.65634
ENSMUSG00000015957	Wnt11	7	98835112	98855195	1	protein_coding	Contralateral	45.3542	-1.85366	0.726001	-2.55325	0.0106723	0.0289557	1.53827	0	8	28	28	80	130	0	7.38	25.8	32.11	82.3	124.52	4.7526	4.86249	5.0874	5.15259	5.54343	5.77741
ENSMUSG00000002341	Ncan	8	70093085	70120873	-1	protein_coding	Contralateral	5766.23	-1.85361	0.181296	-10.2242	1.54445e-24	1.51233e-22	21.8204	1937	2500	3451	8443	8889	8748	1901.73	2307.8	3180.33	9683.47	9144.87	8379.21	11.0079	11.2612	11.6826	13.1559	13.0799	12.9639
ENSMUSG00000018589	Glra2	X	165129017	165327393	-1	protein_coding	Contralateral	733.839	-1.85118	0.285036	-6.49455	8.32845e-11	9.65248e-10	9.01536	180	361	445	941	1222	1197	176.72	333.25	410.1	1079.25	1257.18	1146.54	7.88183	8.56064	8.79145	9.90454	10.085	9.97635
ENSMUSG00000001504	Irx2	13	72628820	72634198	1	protein_coding	Contralateral	4188.43	-1.84992	0.209286	-8.83919	9.64144e-19	3.58105e-17	16.446	1172	2210	2345	5728	5975	7373	1150.66	2040.09	2161.07	6569.57	6146.99	7062.18	10.321	11.0629	11.1379	12.5962	12.5086	12.6917
ENSMUSG00000025348	Itga7	10	128933818	128958282	1	protein_coding	Contralateral	561.157	-1.84771	0.630415	-2.93095	0.0033793	0.0105592	1.97637	34	265	294	718	814	1208	33.38	244.63	270.94	823.49	837.43	1157.07	6.31929	8.09321	8.2012	9.43088	9.45064	9.82389
ENSMUSG00000102526	Gm37785	1	185329451	185331858	1	TEC	Contralateral	31.9672	-1.84622	0.722073	-2.55684	0.0105628	0.0286902	1.54227	0	10	16	63	51	45	0	9.23	14.75	72.26	52.47	43.1	4.50762	4.62497	4.68799	5.1557	5.02288	4.95178
ENSMUSG00000034336	Ina	19	47014698	47025327	1	protein_coding	Contralateral	61614.5	-1.846	0.217294	-8.49541	1.97235e-17	6.11358e-16	15.2137	17624	25820	40848	84106	84352	112400	17303.1	23834.9	37644.2	96463.1	86780.1	107662	14.1799	14.6101	15.2253	16.4959	16.3528	16.6445
ENSMUSG00000022661	Cd200	16	45382135	45409053	-1	protein_coding	Contralateral	3833.09	-1.84544	0.2538	-7.27124	3.5619e-13	5.76392e-12	11.2393	941	1684	2587	5378	6246	5786	923.87	1554.53	2384.09	6168.15	6425.79	5542.08	10.0271	10.6967	11.2521	12.4971	12.5511	12.3565
ENSMUSG00000029420	Rimbp2	5	128757791	128953486	-1	protein_coding	Contralateral	595.382	-1.8449	0.244757	-7.53768	4.78409e-14	8.75254e-13	12.0579	197	268	343	856	963	880	193.41	247.4	316.1	981.77	990.72	842.9	7.9472	8.19973	8.45883	9.71954	9.73039	9.54558
ENSMUSG00000104597	B230334C09Rik	3	158067186	158076112	-1	antisense	Contralateral	758.109	-1.84482	0.222159	-8.30404	1.00634e-16	2.77936e-15	14.5561	266	401	366	1196	1141	1080	261.16	370.17	337.29	1371.72	1173.84	1034.47	8.30992	8.69274	8.58937	10.2067	10.0223	9.87335
ENSMUSG00000024366	Gfra3	18	34689903	34720387	-1	protein_coding	Contralateral	95.2465	-1.8445	0.549952	-3.35392	0.000796747	0.00288384	2.54003	20	42	49	60	117	291	19.64	38.77	45.16	68.82	120.37	278.73	5.67989	5.91184	5.97777	6.1874	6.52461	7.14929
ENSMUSG00000105939	Gm43322	3	126974256	126975867	-1	TEC	Contralateral	77.1143	-1.84359	0.510936	-3.60826	0.000308253	0.00122237	2.9128	33	43	16	132	99	128	32.4	39.69	14.75	151.39	101.85	122.6	5.76298	5.83557	5.55351	6.542	6.29305	6.40638
ENSMUSG00000022454	Nell2	15	95219451	95528706	-1	protein_coding	Contralateral	13789.4	-1.84303	0.20978	-8.78552	1.55646e-18	5.67103e-17	16.2463	3965	6307	8650	21471	19723	21020	3892.81	5822.11	7971.55	24625.6	20290.7	20133.9	12.0399	12.5756	12.995	14.5073	14.2471	14.2367
ENSMUSG00000046961	Gpr156	16	37916496	38007527	1	protein_coding	Contralateral	782.273	-1.84302	0.26419	-6.97613	3.03414e-12	4.31438e-11	10.3651	223	406	431	1166	952	1447	218.94	374.79	397.2	1337.31	979.4	1386	8.12031	8.70873	8.77394	10.184	9.8152	10.2272
ENSMUSG00000032890	Rims3	4	120854816	120896579	1	protein_coding	Contralateral	6165.61	-1.84255	0.158894	-11.5961	4.31092e-31	1.48589e-28	27.828	2177	2965	3367	9067	8446	10365	2137.36	2737.05	3102.91	10399.1	8689.12	9928.04	11.1689	11.4936	11.6587	13.2605	13.0217	13.199
ENSMUSG00000024497	Pou4f3	18	42394539	42397249	1	protein_coding	Contralateral	819.228	-1.84196	0.373315	-4.93407	8.05345e-07	5.12341e-06	5.29044	118	436	524	1256	1424	1053	115.85	402.48	482.9	1440.53	1464.99	1008.61	7.44187	8.77794	8.98599	10.2721	10.2927	9.84689
ENSMUSG00000000223	Drp2	X	134404551	134456573	1	protein_coding	Contralateral	1526.2	-1.84193	0.295971	-6.22336	4.86611e-10	5.03075e-09	8.29837	317	790	952	1875	2145	3009	311.23	729.26	877.33	2150.48	2206.74	2882.15	8.58918	9.61233	9.83959	10.9576	10.9904	11.3278
ENSMUSG00000090053	Palm2	4	57434247	57712016	1	protein_coding	Contralateral	442.448	-1.84141	0.348899	-5.27778	1.30756e-07	9.3233e-07	6.03043	177	108	296	765	651	586	173.78	99.7	272.78	877.4	669.74	561.3	7.75221	7.24284	8.19637	9.44212	9.14491	8.95322
ENSMUSG00000094500	Smim18	8	33742112	33747770	-1	protein_coding	Contralateral	289.217	-1.84132	0.382233	-4.81729	1.45524e-06	8.86833e-06	5.05216	61	119	198	346	441	556	59.89	109.85	182.47	396.84	453.69	532.56	6.75786	7.20799	7.63994	8.37268	8.50686	8.66959
ENSMUSG00000053550	Shisa7	7	4825552	4844696	-1	protein_coding	Contralateral	1973.99	-1.84062	0.232714	-7.90938	2.5867e-15	5.72262e-14	13.2424	824	632	1227	3189	2950	2744	809	583.41	1130.76	3657.54	3034.92	2628.32	9.78548	9.38012	10.2044	11.6973	11.4581	11.2742
ENSMUSG00000041073	Nacad	11	6597823	6606053	-1	protein_coding	Contralateral	6761.37	-1.83999	0.157828	-11.6582	2.08332e-31	7.47998e-29	28.1261	2580	2956	3798	10403	9163	10908	2533.03	2728.74	3500.11	11931.4	9426.76	10448.1	11.4017	11.4996	11.8279	13.4556	13.1418	13.2788
ENSMUSG00000030683	Sez6l2	7	126950563	126970606	1	protein_coding	Contralateral	5165.44	-1.83695	0.242484	-7.57553	3.57664e-14	6.68545e-13	12.1749	1459	1986	3620	7591	7248	8590	1432.44	1833.31	3336.07	8706.29	7456.63	8227.87	10.6241	10.9452	11.7299	12.9971	12.7918	12.9223
ENSMUSG00000028758	Kif17	4	138250435	138301967	1	protein_coding	Contralateral	65.8698	-1.83584	0.697934	-2.63039	0.00852868	0.0238068	1.6233	0	17	43	137	92	92	0	15.69	39.63	157.13	94.65	88.12	5.10781	5.34625	5.61604	6.34879	6.03202	5.99202
ENSMUSG00000049872	Fam26e	10	34087815	34096519	-1	protein_coding	Contralateral	94.4047	-1.83541	0.559691	-3.27933	0.00104055	0.00366725	2.43566	12	24	74	163	129	151	11.78	22.15	68.2	186.95	132.71	144.63	5.60747	5.75322	6.2123	6.85569	6.61428	6.67349
ENSMUSG00000030110	Ret	6	118151745	118197718	-1	protein_coding	Contralateral	7696.91	-1.83377	0.221861	-8.26542	1.39199e-16	3.77193e-15	14.4234	2692	3694	4174	8319	9283	17947	2642.99	3410	3846.62	9541.25	9550.21	17190.4	11.4685	11.8048	11.9642	13.1712	13.1725	13.9575
ENSMUSG00000027612	Mmp24	2	155775342	155818366	1	protein_coding	Contralateral	3958.78	-1.83303	0.210478	-8.70888	3.06895e-18	1.07501e-16	15.9686	1311	1579	2561	6078	5654	6118	1287.13	1457.6	2360.13	6971	5816.75	5860.08	10.46	10.6204	11.2463	12.6662	12.4279	12.4377
ENSMUSG00000052551	Adarb2	13	8202866	8768747	1	protein_coding	Contralateral	733.409	-1.83296	0.287984	-6.36479	1.95563e-10	2.13582e-09	8.67043	255	475	260	1153	813	1371	250.36	438.48	239.61	1322.4	836.4	1313.2	8.24999	8.86691	8.2019	10.1446	9.60671	10.137
ENSMUSG00000025085	Ablim1	19	57032733	57314919	-1	protein_coding	Contralateral	9409	-1.83105	0.179535	-10.1989	2.00534e-24	1.92e-22	21.7167	3018	5009	5020	14114	12419	15949	2963.05	4623.9	4626.26	16187.7	12776.5	15276.6	11.6419	12.2314	12.2321	13.903	13.5863	13.8255
ENSMUSG00000022321	Cdh10	15	18818947	19014236	1	protein_coding	Contralateral	488.38	-1.83098	0.272146	-6.72795	1.72066e-11	2.20475e-10	9.65664	184	200	278	845	697	650	180.65	184.62	256.2	969.15	717.06	622.6	7.8329	7.85318	8.18057	9.61459	9.27851	9.12297
ENSMUSG00000056602	Fry	5	150118645	150497753	1	protein_coding	Contralateral	5485.12	-1.8301	0.18962	-9.65145	4.84672e-22	3.1284e-20	19.5047	1966	2490	3128	9313	7796	7410	1930.21	2298.57	2882.66	10681.3	8020.41	7097.62	11.0224	11.2508	11.5479	13.2797	12.8994	12.7374
ENSMUSG00000051111	Sv2c	13	95954594	96132577	-1	protein_coding	Contralateral	1569.4	-1.82928	0.203118	-9.00595	2.13799e-19	9.05308e-18	17.0432	553	899	714	2008	2123	3026	542.93	829.88	658	2303.02	2184.11	2898.43	9.26729	9.7854	9.50069	11.059	10.9924	11.3501
ENSMUSG00000050321	Neto1	18	86394952	86501897	1	protein_coding	Contralateral	249.849	-1.82754	0.506172	-3.61051	0.000305595	0.00121267	2.91626	23	91	194	282	317	589	22.58	84	178.78	323.43	326.12	564.17	6.11671	6.88904	7.50231	8.04534	8.05395	8.5958
ENSMUSG00000103779	Gm36931	17	51766643	51771443	-1	TEC	Contralateral	24.4322	-1.82735	0.732751	-2.49382	0.0126376	0.0335794	1.47393	0	10	9	34	41	50	0	9.23	8.29	39	42.18	47.89	4.23723	4.34656	4.33605	4.62306	4.64828	4.69125
ENSMUSG00000092216	Gm19345	7	19852003	19858350	1	protein_coding	Contralateral	48.8717	-1.82686	0.709203	-2.57593	0.00999696	0.0273603	1.56288	0	15	28	94	97	48	0	13.85	25.8	107.81	99.79	45.98	4.87777	5.07067	5.20785	5.8062	5.76362	5.39798
ENSMUSG00000023064	Sncg	14	34370274	34374789	-1	protein_coding	Contralateral	19329.4	-1.82659	0.363013	-5.03174	4.8606e-07	3.18872e-06	5.49638	5431	6941	13246	26554	30291	31750	5332.12	6407.37	12207.1	30455.4	31162.9	30411.5	12.4894	12.7345	13.5973	14.8263	14.8573	14.8244
ENSMUSG00000031028	Tub	7	108950338	109034460	1	protein_coding	Contralateral	10617.9	-1.82558	0.170021	-10.7374	6.79662e-27	1.14836e-24	23.9399	3732	5388	5650	15181	13195	19707	3664.05	4973.76	5206.85	17411.4	13574.8	18876.2	11.9356	12.3413	12.4023	14.0149	13.6814	14.1233
ENSMUSG00000105895	Gm42829	5	122408490	122411074	1	sense_intronic	Contralateral	98.7709	-1.82544	0.456931	-3.99501	6.46927e-05	0.00029425	3.53128	25	39	61	139	167	151	24.54	36	56.22	159.42	171.81	144.63	5.87086	6.00142	6.19505	6.81724	6.87138	6.75067
ENSMUSG00000097726	9530036O11Rik	5	28458274	28933995	1	antisense	Contralateral	19.5864	-1.82514	0.756486	-2.41266	0.0158366	0.0409679	1.38756	0	2	10	45	17	39	0	1.85	9.22	51.61	17.49	37.36	3.93694	3.95943	4.04521	4.41171	4.13158	4.30718
ENSMUSG00000029712	Actl6b	5	137553517	137569582	1	protein_coding	Contralateral	2655.79	-1.82511	0.23015	-7.93009	2.18985e-15	4.89491e-14	13.3103	871	989	1799	3926	3798	4279	855.14	912.96	1657.9	4502.82	3907.33	4098.61	9.89254	9.97489	10.7353	12.0258	11.8417	11.9038
ENSMUSG00000053164	Gpr21	2	37516332	37520603	1	protein_coding	Contralateral	555.787	-1.82386	0.293887	-6.20601	5.43458e-10	5.59785e-09	8.25198	175	251	328	1026	690	775	171.81	231.7	302.27	1176.74	709.86	742.33	7.80827	8.10905	8.38628	9.89333	9.3186	9.36912
ENSMUSG00000040543	Pitpnm3	11	72047528	72135778	-1	protein_coding	Contralateral	185.165	-1.8238	0.419392	-4.34868	1.36961e-05	7.0628e-05	4.15102	41	76	123	320	285	237	40.25	70.16	113.35	367.02	293.2	227.01	6.38208	6.6962	7.02432	8.00273	7.80001	7.57703
ENSMUSG00000097466	D430036J16Rik	9	81631551	81645156	1	antisense	Contralateral	340.346	-1.82372	0.355215	-5.13413	2.83451e-07	1.93236e-06	5.71391	80	136	238	480	515	562	78.54	125.54	219.33	550.52	529.82	538.31	7.00175	7.38218	7.88636	8.80316	8.76383	8.78072
ENSMUSG00000026204	Ptprn	1	75247027	75264502	-1	protein_coding	Contralateral	2412.63	-1.82302	0.268359	-6.79321	1.09665e-11	1.43833e-10	9.84214	580	1090	1641	3731	3599	3556	569.44	1006.2	1512.29	4279.17	3702.6	3406.09	9.36962	10.0829	10.6006	11.9387	11.7515	11.6437
ENSMUSG00000030731	Syt3	7	44384102	44400187	1	protein_coding	Contralateral	169.747	-1.82088	0.479862	-3.79459	0.000147889	0.000624532	3.20445	32	54	127	335	245	192	31.42	49.85	117.04	384.22	252.05	183.91	6.19572	6.421	6.96914	7.95794	7.58248	7.31859
ENSMUSG00000022894	Adamts5	16	85858170	85901125	-1	protein_coding	Contralateral	1461.32	-1.82071	0.245856	-7.40563	1.30532e-13	2.24959e-12	11.6479	586	885	533	1702	1829	3185	575.33	816.96	491.2	1952.06	1881.65	3050.73	9.32419	9.75104	9.13309	10.8317	10.7859	11.3942
ENSMUSG00000072769	Gm10419	5	108367769	108378239	1	lincRNA	Contralateral	52.9708	-1.82068	0.583924	-3.11801	0.00182076	0.00606474	2.21719	34	13	12	94	72	83	33.38	12	11.06	107.81	74.07	79.5	5.42929	5.19632	5.18435	5.94459	5.74767	5.78299
ENSMUSG00000061603	Akap6	12	52699383	53155599	1	protein_coding	Contralateral	6847.64	-1.82014	0.194984	-9.33481	1.01174e-20	5.29977e-19	18.2757	2180	3357	3993	9600	8661	12785	2140.31	3098.91	3679.82	11010.5	8910.31	12246	11.1808	11.6677	11.8945	13.3493	13.0675	13.4912
ENSMUSG00000057818	1600029O15Rik	9	58202897	58208808	1	transcribed_processed_pseudogene	Contralateral	661.654	-1.81965	0.208859	-8.71235	2.9764e-18	1.04729e-16	15.9799	269	310	336	780	1106	1125	264.1	286.17	309.65	894.6	1137.84	1077.57	8.29844	8.38355	8.4685	9.6579	9.93746	9.87425
ENSMUSG00000101940	Akp-ps1	1	87067672	87071098	1	transcribed_unprocessed_pseudogene	Contralateral	11.1639	-1.8194	0.757021	-2.40337	0.0162448	0.0419294	1.37748	0	0	1	46	12	1	0	0	0.92	52.76	12.35	0.96	3.07255	3.07221	3.08442	3.5744	3.22153	3.08508
ENSMUSG00000059146	Ntrk3	7	78175959	78738012	-1	protein_coding	Contralateral	1463.04	-1.81791	0.21862	-8.31541	9.14325e-17	2.54563e-15	14.5942	607	720	693	2427	2439	1656	595.95	664.65	638.65	2783.58	2509.21	1586.19	9.36962	9.50169	9.45316	11.2805	11.1499	10.5749
ENSMUSG00000038879	Nipal2	15	34572799	34678706	-1	protein_coding	Contralateral	143.471	-1.817	0.403452	-4.50363	6.68019e-06	3.65945e-05	4.43658	70	39	77	191	197	275	68.73	36	70.96	219.06	202.67	263.41	6.56261	6.2336	6.58061	7.37334	7.31166	7.52653
ENSMUSG00000040265	Dnm3	1	161982453	162478034	-1	protein_coding	Contralateral	2793.26	-1.81434	0.245777	-7.38205	1.5587e-13	2.64656e-12	11.5773	747	1234	1888	4076	4201	4333	733.4	1139.13	1739.92	4674.86	4321.93	4150.33	9.70351	10.2612	10.8036	12.083	11.9809	11.9282
ENSMUSG00000046607	Hrk	5	118164648	118189478	1	protein_coding	Contralateral	420.088	-1.814	0.257942	-7.03262	2.02692e-12	2.92808e-11	10.5334	161	172	244	630	615	651	158.07	158.78	224.86	722.56	632.7	623.56	7.67162	7.67475	8.00705	9.2187	9.07526	9.05984
ENSMUSG00000043670	Diras1	10	81019589	81025662	-1	protein_coding	Contralateral	1896.15	-1.81327	0.469596	-3.86134	0.000112766	0.000487926	3.31165	350	690	1370	2716	3087	2968	343.63	636.95	1262.55	3115.04	3175.86	2842.88	8.71795	9.46901	10.3234	11.4709	11.4959	11.3542
ENSMUSG00000078958	Atp6ap1l	13	90883433	90905355	-1	protein_coding	Contralateral	47.7719	-1.81147	0.723327	-2.50435	0.0122675	0.0327628	1.48462	0	21	19	90	121	23	0	19.39	17.51	103.22	124.48	22.03	4.77701	5.04716	5.02449	5.70764	5.82016	5.07833
ENSMUSG00000043811	Rtn4r	16	18127642	18152408	1	protein_coding	Contralateral	404.204	-1.8113	0.312745	-5.79161	6.97148e-09	6.05272e-08	7.21805	116	163	271	529	659	654	113.89	150.47	249.74	606.72	677.97	626.43	7.35679	7.60451	8.08777	9.00348	9.12353	9.03862
ENSMUSG00000102206	Pcdha11	18	37010712	37187657	1	protein_coding	Contralateral	185.884	-1.81128	0.508958	-3.5588	0.000372551	0.00145294	2.83775	16	84	131	297	275	290	15.71	77.54	120.73	340.64	282.92	277.77	5.96292	6.72763	7.0418	7.91287	7.74559	7.7297
ENSMUSG00000031129	Slc9a9	9	94669909	95230445	1	protein_coding	Contralateral	433.763	-1.81117	0.369603	-4.90031	9.56875e-07	5.99447e-06	5.22225	94	242	244	771	413	786	92.29	223.39	224.86	884.28	424.89	752.86	7.17059	7.98586	7.99233	9.43768	8.64374	9.2608
ENSMUSG00000054976	Nyap2	1	81076950	81341764	1	protein_coding	Contralateral	4619.03	-1.81114	0.178131	-10.1674	2.77091e-24	2.55368e-22	21.5928	1796	2003	2659	7530	6736	6353	1763.3	1849.01	2450.45	8636.33	6929.9	6085.18	10.8869	10.9485	11.3161	12.9742	12.6832	12.5115
ENSMUSG00000057182	Scn3a	2	65457118	65567627	-1	protein_coding	Contralateral	5098.74	-1.81089	0.135348	-13.3795	7.97096e-41	1.0567e-37	36.976	2024	2546	2599	7505	7041	8361	1987.15	2350.26	2395.15	8607.65	7243.68	8008.53	11.0548	11.2741	11.2989	12.9851	12.7567	12.8896
ENSMUSG00000104130	Gm36951	1	129710543	129713229	1	TEC	Contralateral	8.58696	-1.80968	0.750557	-2.41112	0.0159037	0.0411106	1.38605	0	0	0	4	27	20	0	0	0	4.59	27.78	19.16	2.89884	2.89865	2.89865	2.94681	3.14984	3.08148
ENSMUSG00000022044	Stmn4	14	66344296	66361680	1	protein_coding	Contralateral	9062.56	-1.80965	0.224653	-8.05529	7.92904e-16	1.89265e-14	13.7229	2737	3577	6312	13050	13336	14493	2687.17	3302	5816.93	14967.3	13719.9	13882	11.5073	11.7795	12.531	13.7923	13.6758	13.6916
ENSMUSG00000022952	Runx1	16	92601466	92826149	-1	protein_coding	Contralateral	251.168	-1.80877	0.323483	-5.59157	2.2503e-08	1.79462e-07	6.74603	86	148	106	386	410	338	84.43	136.62	97.69	442.71	421.8	323.75	6.9807	7.34971	7.08669	8.41124	8.36468	8.11137
ENSMUSG00000102692	Dchs2	3	83127948	83357209	1	protein_coding	Contralateral	161.521	-1.80862	0.489625	-3.69388	0.000220854	0.000900875	3.04534	59	113	29	326	245	161	57.93	104.31	26.73	373.9	252.05	154.21	6.47834	6.85312	6.10175	7.89139	7.54331	7.14213
ENSMUSG00000000560	Gabra2	5	70957597	71095849	-1	protein_coding	Contralateral	772.62	-1.80856	0.402349	-4.495	6.95712e-06	3.79427e-05	4.42087	110	307	607	1314	1252	929	108	283.4	559.39	1507.06	1288.04	889.84	7.36049	8.36649	9.13377	10.2997	10.1123	9.67433
ENSMUSG00000058672	Tubb2a	13	34074274	34078007	-1	protein_coding	Contralateral	10435.9	-1.80563	0.400701	-4.50619	6.60031e-06	3.61914e-05	4.44139	2514	3959	7331	14564	17051	16173	2468.23	3654.63	6756.01	16703.8	17541.8	15491.2	11.4048	11.9242	12.7415	13.9519	14.0176	13.8509
ENSMUSG00000039166	Akap7	10	25169090	25307870	-1	protein_coding	Contralateral	4233.08	-1.8052	0.147025	-12.2782	1.18669e-34	6.39109e-32	31.1944	1857	1897	2197	6291	6819	5814	1823.19	1751.16	2024.68	7215.29	7015.29	5568.9	10.9218	10.8693	11.058	12.7248	12.6878	12.3835
ENSMUSG00000048939	Atp13a5	16	29231851	29378732	-1	protein_coding	Contralateral	14.6939	-1.80501	0.765683	-2.35739	0.0184039	0.0467325	1.33038	0	1	6	10	18	54	0	0.92	5.53	11.47	18.52	51.72	3.54971	3.56085	3.61602	3.68194	3.75309	4.02414
ENSMUSG00000029055	Plch2	4	154983115	155056784	-1	protein_coding	Contralateral	307.859	-1.80339	0.30152	-5.981	2.21767e-09	2.08507e-08	7.68088	140	115	164	473	526	385	137.45	106.16	151.14	542.49	541.14	368.77	7.44246	7.22741	7.52332	8.74253	8.74059	8.35455
ENSMUSG00000030616	Sytl2	7	90302252	90410719	1	protein_coding	Contralateral	126.645	-1.80315	0.47237	-3.81725	0.000134948	0.000574338	3.24083	32	38	91	222	142	218	31.42	35.08	83.86	254.62	146.09	208.81	6.08388	6.12659	6.57486	7.37591	6.94623	7.2174
ENSMUSG00000044117	2900011O08Rik	16	13986604	14101500	1	protein_coding	Contralateral	3600.16	-1.80234	0.231723	-7.77797	7.3697e-15	1.51563e-13	12.8194	1082	1471	2476	4938	5076	6278	1062.3	1357.91	2281.8	5663.5	5222.11	6013.34	10.2025	10.5178	11.1898	12.3777	12.2713	12.4566
ENSMUSG00000019235	Rps6kl1	12	85135249	85151264	-1	protein_coding	Contralateral	717.911	-1.80217	0.206853	-8.7123	2.97766e-18	1.04729e-16	15.9799	307	294	401	998	1029	1213	301.41	271.4	369.55	1144.63	1058.62	1161.86	8.45916	8.34479	8.68242	9.97595	9.88462	9.99408
ENSMUSG00000036745	Ttll7	3	146852367	146984009	1	protein_coding	Contralateral	2231.19	-1.80192	0.155712	-11.5721	5.70889e-31	1.89206e-28	27.7231	862	1088	1196	3215	3144	3667	846.31	1004.35	1102.19	3687.36	3234.5	3512.41	9.86373	10.0785	10.1958	11.7381	11.5694	11.6756
ENSMUSG00000028488	Sh3gl2	4	85205126	85639195	1	protein_coding	Contralateral	1942.8	-1.80152	0.289206	-6.22919	4.68846e-10	4.86167e-09	8.31321	450	838	1397	2858	3196	2702	441.81	773.57	1287.43	3277.9	3288	2588.09	9.03428	9.72296	10.3611	11.5496	11.5537	11.2476
ENSMUSG00000036766	Dner	1	84369839	84696221	-1	protein_coding	Contralateral	6839.43	-1.79767	0.410585	-4.37831	1.19603e-05	6.22733e-05	4.2057	1432	2856	4773	9458	10655	11261	1405.93	2636.43	4398.64	10847.6	10961.7	10786.3	10.6236	11.4478	12.1239	13.3233	13.3373	13.3159
ENSMUSG00000047013	Fbxo41	6	85469574	85502994	-1	protein_coding	Contralateral	1164.07	-1.79619	0.240824	-7.45853	8.74949e-14	1.54181e-12	11.812	382	492	752	1838	1671	1707	375.05	454.17	693.02	2108.04	1719.1	1635.04	8.78534	9.00862	9.51101	10.8697	10.6177	10.556
ENSMUSG00000037126	Psd	19	46312087	46327156	-1	protein_coding	Contralateral	1462.85	-1.79599	0.247838	-7.24663	4.27264e-13	6.83774e-12	11.1651	392	743	911	1932	2331	2352	384.86	685.88	839.55	2215.85	2398.1	2252.85	8.84387	9.53829	9.78553	10.9918	11.0914	11.013
ENSMUSG00000029828	4921507P07Rik	6	50573302	50596632	-1	protein_coding	Contralateral	109.768	-1.79467	0.455114	-3.94333	8.03588e-05	0.000357579	3.44663	40	69	32	183	124	197	39.27	63.7	29.49	209.89	127.57	188.7	6.10439	6.33183	5.99253	7.10975	6.75033	7.03027
ENSMUSG00000020431	Adcy1	11	7063489	7178506	1	protein_coding	Contralateral	7579.94	-1.79426	0.400462	-4.48049	7.44731e-06	4.03163e-05	4.39452	2460	2662	4933	13662	12519	7843	2415.21	2457.34	4546.09	15669.3	12879.4	7512.36	11.3443	11.3669	12.1801	13.8283	13.5663	12.8475
ENSMUSG00000029123	Stk32b	5	37446825	37717171	-1	protein_coding	Contralateral	1889.9	-1.79425	0.278315	-6.44684	1.14205e-10	1.28978e-09	8.88948	622	629	1368	2796	3370	2311	610.68	580.64	1260.7	3206.8	3467.01	2213.58	9.42882	9.36626	10.3316	11.5169	11.617	11.0441
ENSMUSG00000032549	Rab6b	9	103111787	103185276	1	protein_coding	Contralateral	17491.7	-1.79147	0.221299	-8.09524	5.71532e-16	1.39912e-14	13.8541	4789	8258	11620	25497	26006	27060	4701.81	7623.11	10708.6	29243.1	26754.6	25919.2	12.3149	12.9597	13.4145	14.764	14.6443	14.6016
ENSMUSG00000047428	Dlk2	17	46297421	46303271	1	protein_coding	Contralateral	271.453	-1.7906	0.508374	-3.52222	0.000427955	0.0016485	2.78291	26	85	231	418	514	317	25.53	78.47	212.88	479.41	528.8	303.64	6.18042	6.86578	7.69957	8.48248	8.58284	8.03295
ENSMUSG00000020135	Apc2	10	80295977	80318263	1	protein_coding	Contralateral	17844.6	-1.79052	0.147632	-12.1282	7.48451e-34	3.48616e-31	30.4577	7243	7761	10326	26567	24176	29163	7111.13	7164.32	9516.1	30470.3	24871.9	27933.6	12.8715	12.8814	13.2611	14.8239	14.5506	14.7069
ENSMUSG00000029207	Apbb2	5	66298703	66618784	-1	protein_coding	Contralateral	7338.9	-1.78911	0.180288	-9.92363	3.28571e-23	2.55072e-21	20.5933	3010	3370	3994	12321	11239	8971	2955.2	3110.91	3680.74	14131.2	11562.5	8592.81	11.6138	11.6815	11.9037	13.6922	13.4244	13.0289
ENSMUSG00000035226	Rims4	2	163859751	163918683	-1	protein_coding	Contralateral	690.943	-1.78878	0.273793	-6.53334	6.43202e-11	7.56136e-10	9.1214	203	321	439	799	1196	1147	199.3	296.32	404.57	916.39	1230.43	1098.65	8.00429	8.42487	8.76671	9.69666	10.0414	9.90873
ENSMUSG00000051502	Ufsp1	5	137294629	137295665	1	protein_coding	Contralateral	313.738	-1.78759	0.325867	-5.48564	4.11976e-08	3.16117e-07	6.50015	120	114	195	490	541	377	117.82	105.24	179.71	561.99	556.57	361.11	7.31523	7.22161	7.67966	8.78671	8.77734	8.34024
ENSMUSG00000049511	Htr1b	9	81628291	81633828	-1	protein_coding	Contralateral	991.278	-1.78618	0.345165	-5.17486	2.2808e-07	1.57292e-06	5.80329	171	516	674	1601	1490	1371	167.89	476.33	621.14	1836.22	1532.89	1313.2	7.85021	9.02075	9.33244	10.6383	10.418	10.2299
ENSMUSG00000022208	Jph4	14	55106830	55116935	-1	protein_coding	Contralateral	3584.12	-1.78415	0.232929	-7.6596	1.86507e-14	3.60748e-13	12.4428	1071	1508	2478	5199	5585	5292	1051.5	1392.06	2283.64	5962.85	5745.76	5068.91	10.1894	10.5498	11.1907	12.445	12.3964	12.232
ENSMUSG00000030854	Ptpn5	7	47077795	47133684	-1	protein_coding	Contralateral	2818.67	-1.78388	0.278952	-6.39495	1.60599e-10	1.77307e-09	8.75127	689	1131	2124	3879	4278	4577	676.46	1044.05	1957.41	4448.91	4401.14	4384.05	9.60056	10.1491	10.9545	12.0182	12.0043	11.9993
ENSMUSG00000029053	Prkcz	4	155260129	155361361	-1	protein_coding	Contralateral	1214.9	-1.78356	0.246062	-7.24843	4.21645e-13	6.76596e-12	11.1697	355	561	794	1648	1788	2048	348.54	517.87	731.72	1890.13	1839.47	1961.66	8.70602	9.17079	9.58483	10.7464	10.713	10.7929
ENSMUSG00000028528	Dnajc6	4	101496648	101642799	1	protein_coding	Contralateral	4139.21	-1.78336	0.190538	-9.35964	8.00066e-21	4.30886e-19	18.3656	1406	1843	2630	5629	6270	6706	1380.4	1701.31	2423.72	6456.03	6450.48	6423.3	10.5577	10.8282	11.2888	12.5739	12.5729	12.5673
ENSMUSG00000020589	Fam49a	12	12262139	12380965	1	protein_coding	Contralateral	1808.29	-1.7832	0.181935	-9.80133	1.11117e-22	7.93328e-21	20.1005	703	842	1021	2849	2585	2625	690.2	777.27	940.92	3267.58	2659.41	2514.34	9.58267	9.72905	9.9663	11.5382	11.2758	11.2045
ENSMUSG00000042804	Gpr153	4	152274232	152285337	1	protein_coding	Contralateral	4702.63	-1.78072	0.222651	-7.99779	1.26676e-15	2.92646e-14	13.5337	1441	1978	3241	6322	7400	7438	1414.76	1825.93	2986.8	7250.84	7613.01	7124.44	10.6012	10.9327	11.5761	12.7442	12.8087	12.7211
ENSMUSG00000071531	Gprin2	14	34194441	34201633	-1	protein_coding	Contralateral	107.869	-1.78051	0.671208	-2.6527	0.00798513	0.0224715	1.64837	0	53	58	152	173	201	0	48.93	53.45	174.33	177.98	192.53	5.41365	6.10848	6.15204	6.89592	6.91242	6.97276
ENSMUSG00000040752	Myh6	14	54941981	54966927	-1	protein_coding	Contralateral	7.92078	-1.77935	0.764679	-2.32692	0.0199696	0.0502343	1.299	0	1	1	5	23	17	0	0.92	0.92	5.73	23.66	16.28	2.81851	2.82816	2.82813	2.87772	3.03685	2.97592
ENSMUSG00000022537	Tmem44	16	30511855	30550842	-1	protein_coding	Contralateral	4065.65	-1.77744	0.126672	-14.0319	9.95177e-45	4.22666e-41	40.374	1733	2091	1997	5943	5907	6294	1701.45	1930.24	1840.37	6816.16	6077.03	6028.66	10.8287	10.9924	10.9304	12.6448	12.4936	12.4832
ENSMUSG00000107997	Gm44243	6	129540221	129540912	1	TEC	Contralateral	31.7446	-1.77273	0.739174	-2.39826	0.016473	0.0424104	1.37253	0	19	6	84	43	28	0	17.54	5.53	96.34	44.24	26.82	4.43001	4.64906	4.50523	5.2408	4.89882	4.74487
ENSMUSG00000050908	Tvp23a	16	10420557	10447362	-1	protein_coding	Contralateral	2117.1	-1.77033	0.276428	-6.4043	1.51058e-10	1.67525e-09	8.77592	479	1146	1364	3281	3041	3159	470.28	1057.89	1257.02	3763.05	3128.54	3025.83	9.12189	10.1294	10.3471	11.7473	11.51	11.4672
ENSMUSG00000066090	Insl5	4	103017872	103026842	-1	protein_coding	Contralateral	8.64363	-1.76884	0.76346	-2.31688	0.0205104	0.0513698	1.28929	0	0	2	15	17	16	0	0	1.84	17.2	17.49	15.33	2.94844	2.94822	2.96885	3.12157	3.12449	3.10494
ENSMUSG00000104148	Pcdha2	18	36939205	37187657	1	protein_coding	Contralateral	204.033	-1.76803	0.37291	-4.74117	2.1249e-06	1.26715e-05	4.89717	67	74	137	335	299	284	65.78	68.31	126.25	384.22	307.61	272.03	6.72377	6.74622	7.1784	8.13064	7.92639	7.81624
ENSMUSG00000008658	Rbfox1	16	6809222	7412479	1	protein_coding	Contralateral	1413.12	-1.76783	0.274661	-6.4364	1.22343e-10	1.37359e-09	8.86214	537	530	918	2369	2441	1449	527.22	489.25	846	2717.06	2511.26	1387.91	9.21305	9.12281	9.78699	11.2381	11.1392	10.3979
ENSMUSG00000026765	Lypd6b	2	49787688	49948849	1	protein_coding	Contralateral	308.355	-1.76706	0.528305	-3.34477	0.000823505	0.00297221	2.52692	34	79	275	503	671	233	33.38	72.93	253.43	576.9	690.31	223.18	6.2972	6.81709	7.90297	8.73148	8.92178	7.78134
ENSMUSG00000041046	Ramp3	11	6658521	6677475	1	protein_coding	Contralateral	596.318	-1.7667	0.333581	-5.29618	1.18248e-07	8.5054e-07	6.07031	155	246	427	880	1092	702	152.18	227.09	393.51	1009.29	1123.43	672.41	7.69618	8.1001	8.68602	9.74381	9.86799	9.28111
ENSMUSG00000074264	Amy1	3	113555710	113606699	-1	protein_coding	Contralateral	258.619	-1.76542	0.436407	-4.04535	5.22446e-05	0.00024126	3.61751	46	146	153	463	453	244	45.16	134.78	141	531.03	466.04	233.71	6.53345	7.31569	7.35318	8.5843	8.45433	7.79524
ENSMUSG00000029408	Abcb9	5	124061530	124095798	-1	protein_coding	Contralateral	226.42	-1.76468	0.588306	-2.99959	0.00270343	0.0086568	2.06264	7	65	198	294	418	357	6.87	60	182.47	337.2	430.03	341.95	5.69759	6.57792	7.43635	7.99613	8.23236	8.01087
ENSMUSG00000079445	B3gnt7	1	86302832	86307305	1	protein_coding	Contralateral	178.877	-1.7644	0.353516	-4.99099	6.00697e-07	3.8875e-06	5.41033	59	105	82	274	268	264	57.93	96.93	75.57	314.26	275.71	252.87	6.59912	6.9233	6.75854	7.8587	7.74414	7.66965
ENSMUSG00000071550	Cfap44	16	44394796	44482428	1	protein_coding	Contralateral	15.0291	-1.76413	0.764803	-2.30665	0.0210741	0.0525679	1.27928	0	2	6	6	44	32	0	1.85	5.53	6.88	45.27	30.65	3.59067	3.61306	3.65662	3.67269	4.01671	3.90251
ENSMUSG00000024211	Grm8	6	27275119	28135178	-1	protein_coding	Contralateral	316.856	-1.76273	0.361937	-4.87026	1.11452e-06	6.91666e-06	5.1601	74	142	221	379	522	545	72.65	131.08	203.67	434.68	537.03	522.02	6.93235	7.40051	7.79171	8.52505	8.74146	8.71265
ENSMUSG00000024109	Nrxn1	17	90033631	91093071	-1	protein_coding	Contralateral	5815.75	-1.76261	0.184137	-9.57227	1.0458e-21	6.46e-20	19.1898	2050	2604	3706	8462	8322	9183	2012.68	2403.8	3415.33	9705.26	8561.55	8795.87	11.0852	11.3178	11.7796	13.162	12.9955	13.0314
ENSMUSG00000048965	Mrgpre	7	143778363	143784500	-1	protein_coding	Contralateral	551.237	-1.76192	0.308794	-5.70583	1.15778e-08	9.70485e-08	7.01301	134	337	303	807	878	790	131.56	311.09	279.23	925.57	903.27	756.7	7.55064	8.41648	8.30279	9.61652	9.58925	9.38918
ENSMUSG00000068099	1500009C09Rik	15	82252397	82260753	1	protein_coding	Contralateral	80.0262	-1.76168	0.588322	-2.99441	0.00274974	0.00879039	2.05599	11	16	68	102	149	127	10.8	14.77	62.67	116.99	153.29	121.65	5.48849	5.54367	6.03611	6.38555	6.56372	6.4115
ENSMUSG00000042078	Svop	5	114026910	114091570	-1	protein_coding	Contralateral	2537.28	-1.76153	0.217242	-8.10858	5.12139e-16	1.26631e-14	13.8975	866	1060	1704	3785	3522	4030	850.23	978.51	1570.35	4341.1	3623.38	3860.11	9.88315	10.0603	10.6621	11.9724	11.7383	11.8203
ENSMUSG00000021090	Lrrc9	12	72441866	72530750	1	protein_coding	Contralateral	249.856	-1.76091	0.327688	-5.37373	7.71262e-08	5.70225e-07	6.24395	106	130	110	459	307	346	104.07	120.01	101.37	526.44	315.84	331.41	7.13628	7.24595	7.11535	8.58077	8.08677	8.13241
ENSMUSG00000071658	Gng3	19	8836929	8839246	-1	protein_coding	Contralateral	6446.2	-1.75997	0.231412	-7.60535	2.84126e-14	5.375e-13	12.2696	1890	2790	4545	9080	8710	11153	1855.59	2575.5	4188.52	10414.1	8960.72	10682.8	10.9869	11.417	12.0585	13.2671	13.0671	13.3011
ENSMUSG00000052560	Cpne8	15	90487482	90679432	-1	protein_coding	Contralateral	1280.26	-1.75977	0.213268	-8.25146	1.56474e-16	4.19389e-15	14.3774	458	641	734	1889	2138	1668	449.66	591.72	676.43	2166.54	2199.54	1597.68	9.01596	9.34267	9.50365	10.9336	10.9527	10.5554
ENSMUSG00000061578	Ksr2	5	117414000	117775003	1	protein_coding	Contralateral	1105.69	-1.75915	0.223044	-7.88698	3.09578e-15	6.73644e-14	13.1716	373	581	628	1733	1412	1788	366.21	536.33	578.74	1987.62	1452.64	1712.62	8.75406	9.19943	9.28949	10.7848	10.3996	10.6018
ENSMUSG00000040373	Cacng5	11	107874605	107915055	-1	protein_coding	Contralateral	2069.78	-1.75841	0.263849	-6.66448	2.65601e-11	3.31454e-10	9.47958	586	876	1482	3195	3251	2777	575.33	808.65	1365.76	3664.42	3344.58	2659.93	9.36909	9.7911	10.4502	11.7099	11.5927	11.299
ENSMUSG00000036718	Micall2	5	139706696	139736336	-1	protein_coding	Contralateral	660.407	-1.75805	0.263374	-6.67511	2.47054e-11	3.1033e-10	9.50818	191	389	359	933	953	1080	187.52	359.09	330.84	1070.08	980.43	1034.47	7.93804	8.62713	8.53773	9.8631	9.76181	9.82433
ENSMUSG00000062591	Tubb4a	17	57080066	57087782	-1	protein_coding	Contralateral	16087.3	-1.758	0.225124	-7.80905	5.76216e-15	1.20956e-13	12.9174	4568	7204	11315	22195	23863	26054	4484.83	6650.15	10427.5	25456	24549.9	24955.6	12.2444	12.7695	13.371	14.5691	14.5204	14.5425
ENSMUSG00000060204	Gm5868	5	72581638	72587551	-1	protein_coding	Contralateral	176.969	-1.75762	0.344269	-5.10537	3.3015e-07	2.2278e-06	5.65212	79	80	85	275	208	316	77.56	73.85	78.33	315.4	213.99	302.68	6.77266	6.74075	6.7781	7.85557	7.52238	7.82029
ENSMUSG00000063765	Chadl	15	81678296	81697287	-1	protein_coding	Contralateral	120.305	-1.7573	0.671598	-2.6166	0.00888101	0.0246788	1.60768	0	58	68	223	179	173	0	53.54	62.67	255.76	184.15	165.71	5.43722	6.2135	6.2983	7.28333	7.02054	6.94022
ENSMUSG00000045648	Vwc2l	1	70725715	70885397	1	protein_coding	Contralateral	23.4466	-1.75709	0.744234	-2.36094	0.0182286	0.0463596	1.33386	0	10	8	47	17	55	0	9.23	7.37	53.91	17.49	52.68	4.1499	4.26091	4.23964	4.65097	4.3492	4.64376
ENSMUSG00000051951	Xkr4	1	3205901	3671498	-1	protein_coding	Contralateral	1533.84	-1.75685	0.212792	-8.25619	1.50393e-16	4.04981e-15	14.3926	504	735	964	2091	2267	2517	494.82	678.49	888.39	2398.22	2332.26	2410.89	9.1547	9.53706	9.86772	11.1067	11.0717	11.1137
ENSMUSG00000028883	Sema3a	5	13125414	13602565	1	protein_coding	Contralateral	2061.22	-1.75618	0.219943	-7.9847	1.40869e-15	3.23697e-14	13.4899	658	1033	1268	2522	2833	3959	646.02	953.58	1168.55	2892.54	2914.55	3792.1	9.51586	10.0007	10.2563	11.4088	11.4186	11.7567
ENSMUSG00000024500	Ppp2r2b	18	42637432	43059471	-1	protein_coding	Contralateral	2109.43	-1.75615	0.26313	-6.67407	2.48798e-11	3.12293e-10	9.50544	629	793	1581	2897	3249	3325	617.55	732.03	1457	3322.63	3342.52	3184.83	9.45883	9.6695	10.5353	11.5881	11.5959	11.5339
ENSMUSG00000053137	Mapk11	15	89142486	89149606	-1	protein_coding	Contralateral	2646.34	-1.7553	0.188568	-9.30857	1.29571e-20	6.60658e-19	18.18	904	1440	1474	3780	3485	4575	887.54	1329.29	1358.39	4335.37	3585.32	4382.13	9.94411	10.4569	10.4845	11.9801	11.7337	11.9942
ENSMUSG00000026825	Dnm1	2	32308471	32353338	-1	protein_coding	Contralateral	3310.02	-1.75526	0.192594	-9.11377	7.95713e-20	3.58987e-18	17.4449	1292	1315	2156	4586	5130	5067	1268.48	1213.9	1986.9	5259.79	5277.67	4853.39	10.4246	10.3679	11.0029	12.2705	12.275	12.1654
ENSMUSG00000059631	1500035N22Rik	5	24985842	24998168	1	lincRNA	Contralateral	10.6382	-1.75495	0.764751	-2.29479	0.0217449	0.0540456	1.26724	0	0	3	7	32	21	0	0	2.76	8.03	32.92	20.11	3.17688	3.1766	3.20863	3.26634	3.49159	3.38396
ENSMUSG00000043843	Tmem145	7	25306106	25316195	1	protein_coding	Contralateral	2122.01	-1.75467	0.255729	-6.86145	6.81641e-12	9.22088e-11	10.0352	560	1022	1451	3128	3199	3156	549.8	943.43	1337.19	3587.57	3291.08	3022.95	9.3169	9.98837	10.4282	11.6886	11.5778	11.4687
ENSMUSG00000051243	Islr2	9	58196297	58204319	-1	protein_coding	Contralateral	48438.2	-1.75456	0.228096	-7.69218	1.44649e-14	2.81999e-13	12.5498	14058	21817	33712	60786	63976	94050	13802	20139.7	31067.8	69716.8	65817.6	90085.1	13.8546	14.3619	14.9451	16.0357	15.9579	16.3823
ENSMUSG00000053093	Myh7	14	54970688	54994634	-1	protein_coding	Contralateral	75.7165	-1.75422	0.509055	-3.44604	0.000568875	0.00212066	2.67353	15	39	43	100	111	141	14.73	36	39.63	114.69	114.2	135.06	5.55872	5.79976	5.83499	6.3587	6.35677	6.46231
ENSMUSG00000031748	Gnao1	8	93809966	93969388	1	protein_coding	Contralateral	14644.2	-1.75295	0.210906	-8.3115	9.45033e-17	2.61424e-15	14.5827	5038	5679	10360	20880	21787	22725	4946.28	5242.39	9547.43	23947.7	22414.1	21767	12.3663	12.4437	13.2442	14.4779	14.3889	14.3495
ENSMUSG00000044499	Hs3st5	10	36506814	36834397	1	protein_coding	Contralateral	1028.76	-1.75264	0.255912	-6.84861	7.45688e-12	1.00009e-10	9.99996	302	510	658	1189	1720	1739	296.5	470.79	606.39	1363.69	1769.51	1665.69	8.49947	9.03029	9.32751	10.2998	10.618	10.5442
ENSMUSG00000102461	Gm37166	9	103120368	103122841	1	TEC	Contralateral	59.5794	-1.75258	0.599406	-2.92386	0.00345715	0.0107838	1.96723	44	13	11	109	74	95	43.2	12	10.14	125.01	76.13	91	5.62011	5.28749	5.26268	6.14599	5.87021	5.96402
ENSMUSG00000048332	Lhfp	3	53041528	53261679	1	protein_coding	Contralateral	1515.07	-1.752	0.242736	-7.21771	5.28712e-13	8.29856e-12	11.081	431	817	925	1884	2153	2803	423.15	754.19	852.45	2160.8	2214.97	2684.83	8.96323	9.66223	9.81257	10.9706	11.0019	11.2446
ENSMUSG00000063142	Kcnma1	14	23289431	24004859	-1	protein_coding	Contralateral	462.713	-1.75091	0.3056	-5.7294	1.00784e-08	8.5352e-08	7.06879	120	246	288	658	667	757	117.82	227.09	265.41	754.68	686.2	725.09	7.42152	8.04384	8.20058	9.31066	9.20641	9.26732
ENSMUSG00000054027	Nt5dc3	10	86779005	86838389	1	protein_coding	Contralateral	1492.23	-1.7506	0.220425	-7.94195	1.99025e-15	4.46034e-14	13.3506	500	669	978	2082	2258	2331	490.9	617.57	901.29	2387.89	2323	2232.73	9.14124	9.41806	9.88041	11.0944	11.0599	11.0102
ENSMUSG00000052852	Reep1	6	71707561	71810710	1	protein_coding	Contralateral	9540.86	-1.74932	0.186744	-9.36748	7.42836e-21	4.01318e-19	18.3965	3300	4239	6276	12910	14529	15195	3239.92	3913.1	5783.75	14806.8	14947.2	14554.4	11.763	12.0129	12.5319	13.7866	13.7993	13.7637
ENSMUSG00000105766	Gm19666	5	21956094	21957986	-1	TEC	Contralateral	9.95805	-1.74906	0.765306	-2.28544	0.0222872	0.0551877	1.25816	0	0	3	16	18	21	0	0	2.76	18.35	18.52	20.11	3.13296	3.1327	3.16381	3.31834	3.32018	3.33464
ENSMUSG00000048385	Scrt1	15	76516203	76522129	-1	protein_coding	Contralateral	7946.16	-1.74853	0.191555	-9.12812	6.9702e-20	3.16485e-18	17.4996	2889	3327	5277	11531	10860	13059	2836.4	3071.22	4863.11	13225.2	11172.6	12508.5	11.5684	11.6733	12.2818	13.6139	13.3887	13.5395
ENSMUSG00000041362	Shtn1	19	58973358	59076069	-1	protein_coding	Contralateral	2223.7	-1.747	0.240638	-7.25986	3.87479e-13	6.25263e-12	11.2039	725	992	1477	3407	3749	2703	711.8	915.73	1361.15	3907.57	3856.92	2589.05	9.64378	9.95876	10.4594	11.8096	11.7929	11.2801
ENSMUSG00000027977	Ndst3	3	123526166	123690853	-1	protein_coding	Contralateral	1954.29	-1.74618	0.186272	-9.37436	6.95936e-21	3.78352e-19	18.4221	949	851	1017	3235	2415	3003	931.72	785.57	937.23	3710.29	2484.52	2876.4	9.96686	9.75401	9.97401	11.719	11.2061	11.3932
ENSMUSG00000027500	Stmn2	3	8509360	8561606	1	protein_coding	Contralateral	40568.7	-1.74538	0.197266	-8.84785	8.92206e-19	3.34267e-17	16.4759	13149	18481	27197	52529	57397	72123	12909.6	17060.2	25063.8	60246.7	59049.2	69082.5	13.7494	14.1234	14.6406	15.8233	15.7962	16.0082
ENSMUSG00000102997	Gm17244	4	123113349	123116764	-1	TEC	Contralateral	42.9825	-1.74496	0.582454	-2.99588	0.00273655	0.00875309	2.05784	21	16	14	62	89	49	20.62	14.77	12.9	71.11	91.56	46.93	5.10844	5.04456	5.0232	5.51635	5.63927	5.34575
ENSMUSG00000035969	Rusc2	4	43381979	43427088	1	protein_coding	Contralateral	6312.97	-1.74493	0.189405	-9.21266	3.18151e-20	1.52306e-18	17.8173	2101	3077	3986	9274	8846	9985	2062.75	2840.44	3673.36	10636.6	9100.63	9564.06	11.1261	11.5462	11.8852	13.2948	13.0874	13.1534
ENSMUSG00000029608	Rph3a	5	120940499	121010092	-1	protein_coding	Contralateral	13311.3	-1.74457	0.413153	-4.22258	2.41517e-05	0.000118281	3.92708	3904	4390	9820	20471	20772	18880	3832.92	4052.49	9049.78	23478.7	21369.9	18084.1	12.0132	12.0871	13.1585	14.4371	14.3106	14.0863
ENSMUSG00000034616	Ssh3	19	4261668	4269172	-1	protein_coding	Contralateral	933.842	-1.74457	0.18757	-9.30089	1.39277e-20	7.03902e-19	18.1525	404	431	515	1361	1445	1343	396.64	397.86	474.61	1560.96	1486.59	1286.38	8.8218	8.8248	9.0276	10.4402	10.3813	10.2068
ENSMUSG00000027581	Stmn3	2	181306459	181314500	-1	protein_coding	Contralateral	11359.5	-1.74426	0.227761	-7.6583	1.88404e-14	3.636e-13	12.4394	3413	4757	8237	14699	17720	18516	3350.86	4391.28	7590.94	16858.6	18230.1	17735.4	11.8231	12.1819	12.9109	13.9785	14.0834	14.0465
ENSMUSG00000023913	Pla2g7	17	43568098	43612201	1	protein_coding	Contralateral	1179.99	-1.74397	0.30443	-5.72865	1.01235e-08	8.56916e-08	7.06706	519	385	758	2092	2015	1090	509.55	355.4	698.55	2399.36	2073	1044.05	9.14112	8.71754	9.51756	11.0297	10.8482	10.0043
ENSMUSG00000020882	Cacnb1	11	98001508	98023034	-1	protein_coding	Contralateral	3101.11	-1.74392	0.20869	-8.35651	6.45991e-17	1.8341e-15	14.7366	1066	1365	2056	4713	4293	4785	1046.59	1260.06	1894.74	5405.45	4416.57	4583.28	10.1706	10.4076	10.9323	12.2949	12.0311	12.0795
ENSMUSG00000034098	Fstl5	3	76074270	76710019	1	protein_coding	Contralateral	810.21	-1.7431	0.226538	-7.69451	1.42037e-14	2.77221e-13	12.5572	286	392	490	1212	1196	1197	280.79	361.86	451.57	1390.07	1230.43	1146.54	8.40649	8.68707	8.93705	10.2508	10.1056	10.0218
ENSMUSG00000024459	H2-M5	17	36984061	36989537	-1	protein_coding	Contralateral	489.882	-1.74232	0.278481	-6.25652	3.93667e-10	4.13183e-09	8.38386	288	228	175	799	643	738	282.76	210.47	161.27	916.39	661.51	706.89	8.28861	7.98946	7.72927	9.55762	9.19557	9.26905
ENSMUSG00000030844	Rgs10	7	128373621	128418758	-1	protein_coding	Contralateral	400.277	-1.742	0.465751	-3.74019	0.000183883	0.000763258	3.11733	40	212	283	688	688	427	39.27	195.7	260.8	789.08	707.8	409	6.47975	7.80115	8.08341	9.24799	9.12974	8.54395
ENSMUSG00000106694	Gm42894	5	130864448	130867837	-1	TEC	Contralateral	39.3648	-1.74197	0.718372	-2.42489	0.0153132	0.0397572	1.40058	0	10	26	49	71	77	0	9.23	23.96	56.2	73.04	73.75	4.72426	4.84674	5.01139	5.28579	5.40113	5.40616
ENSMUSG00000020297	Nsg2	11	32000463	32059202	1	protein_coding	Contralateral	15365.4	-1.74165	0.213784	-8.14675	3.73823e-16	9.48816e-15	14.0228	5010	6330	10920	21811	23510	23140	4918.79	5843.34	10063.5	25015.5	24186.7	22164.5	12.3638	12.5932	13.3196	14.5417	14.4964	14.379
ENSMUSG00000031302	Nlgn3	X	101299168	101325963	1	protein_coding	Contralateral	854.043	-1.74132	0.238246	-7.30892	2.69303e-13	4.42438e-12	11.3541	468	388	363	1409	1320	1042	459.48	358.17	334.53	1616.01	1358	998.07	8.96781	8.68469	8.60797	10.449	10.2401	9.87284
ENSMUSG00000030302	Atp2b2	6	113743831	114042613	-1	protein_coding	Contralateral	1839.47	-1.7409	0.237803	-7.32077	2.46555e-13	4.06616e-12	11.3908	928	595	1109	2947	2838	2354	911.1	549.26	1022.02	3379.98	2919.69	2254.76	9.92678	9.30141	10.0699	11.5834	11.3965	11.0676
ENSMUSG00000060212	Pcnx2	8	125751508	125898317	-1	protein_coding	Contralateral	568.325	-1.74059	0.267213	-6.51387	7.32408e-11	8.5635e-10	9.06735	185	274	355	841	915	775	181.63	252.93	327.16	964.56	941.34	742.33	7.87957	8.21606	8.48685	9.68327	9.65587	9.38672
ENSMUSG00000055421	Pcdh9	14	93013410	93890679	-1	protein_coding	Contralateral	2670.88	-1.73879	0.164209	-10.5889	3.35513e-26	4.7787e-24	23.3207	1125	1190	1575	3293	3932	4749	1104.52	1098.51	1451.47	3776.82	4045.18	4548.8	10.224	10.2168	10.572	11.8041	11.8933	12.0458
ENSMUSG00000030411	Nova2	7	18925888	18965319	1	protein_coding	Contralateral	6820.1	-1.73816	0.172165	-10.0959	5.75926e-24	5.01288e-22	21.2999	2359	3822	3776	9800	9204	11367	2316.05	3528.16	3479.84	11239.8	9468.94	10887.8	11.2869	11.8413	11.8231	13.3789	13.1506	13.3365
ENSMUSG00000086451	4933431K23Rik	8	77610860	77769682	1	processed_transcript	Contralateral	11.3001	-1.7372	0.76633	-2.26691	0.0233959	0.0575761	1.23976	0	0	4	16	24	22	0	0	3.69	18.35	24.69	21.07	3.29269	3.29239	3.33413	3.48036	3.53634	3.50528
ENSMUSG00000106369	Gm43355	3	127479435	127481427	-1	transcribed_unprocessed_pseudogene	Contralateral	11.9166	-1.73713	0.765897	-2.2681	0.0233232	0.05743	1.24086	0	0	4	35	12	16	0	0	3.69	40.14	12.35	15.33	3.30836	3.30803	3.35154	3.68525	3.44493	3.47466
ENSMUSG00000021087	Rtn1	12	72211752	72409054	-1	protein_coding	Contralateral	23264.6	-1.73698	0.21766	-7.98025	1.46035e-15	3.33789e-14	13.4765	7841	9024	16886	31418	37448	34909	7698.24	8330.22	15561.6	36034	38525.9	33437.3	13.0022	13.1077	13.9453	15.0753	15.1655	14.9745
ENSMUSG00000053192	Mllt11	3	95219135	95232171	-1	protein_coding	Contralateral	10958.3	-1.73688	0.215912	-8.04438	8.66833e-16	2.05771e-14	13.6866	3199	5396	7339	14478	15313	19320	3140.76	4981.15	6763.38	16605.2	15753.8	18505.5	11.7345	12.3466	12.7539	13.9549	13.8844	14.1002
ENSMUSG00000034958	Atcay	10	81204508	81230833	-1	protein_coding	Contralateral	4552.95	-1.73602	0.224765	-7.72373	1.12978e-14	2.25094e-13	12.6476	1376	2070	3163	6613	6724	6931	1350.95	1910.86	2914.92	7584.6	6917.55	6638.81	10.5391	10.9894	11.5412	12.8	12.6784	12.6242
ENSMUSG00000029121	Crmp1	5	37241940	37292133	1	protein_coding	Contralateral	42073.4	-1.7347	0.20427	-8.49217	2.02806e-17	6.25253e-16	15.2039	13133	19343	28853	59892	60388	67112	12893.9	17855.9	26590	68691.5	62126.3	64282.8	13.7512	14.1881	14.7236	16.0039	15.8681	15.9142
ENSMUSG00000056596	Trnp1	4	133491100	133498550	-1	protein_coding	Contralateral	285.549	-1.73419	0.475719	-3.6454	0.000266975	0.00107376	2.96909	32	113	236	389	515	401	31.42	104.31	217.49	446.15	529.82	384.1	6.32834	7.13206	7.76766	8.46053	8.63561	8.3121
ENSMUSG00000097796	Gm16702	17	8379045	8389468	-1	lincRNA	Contralateral	99.091	-1.73366	0.612175	-2.83197	0.00462615	0.013927	1.85614	4	64	49	86	200	190	3.93	59.08	45.16	98.64	205.76	181.99	5.4779	6.15794	6.02897	6.44789	6.96005	6.86797
ENSMUSG00000043807	Ly6g5b	17	35113948	35115428	-1	protein_coding	Contralateral	18.199	-1.73362	0.762563	-2.27342	0.0230011	0.0567829	1.24578	0	1	10	37	15	43	0	0.92	9.22	42.44	15.43	41.19	3.85387	3.86482	3.96088	4.25803	4.02594	4.24981
ENSMUSG00000100480	Gm29156	1	43745784	43746282	-1	lincRNA	Contralateral	7.49694	-1.73337	0.75717	-2.28927	0.0220635	0.054719	1.26186	0	1	0	18	6	18	0	0.92	0	20.64	6.17	17.24	2.74654	2.75619	2.74636	2.9399	2.80996	2.91205
ENSMUSG00000059857	Ntng1	3	109780040	110144011	-1	protein_coding	Contralateral	907.037	-1.73265	0.293141	-5.91064	3.40784e-09	3.1058e-08	7.50783	287	376	634	1507	1468	1034	281.77	347.09	584.27	1728.41	1510.26	990.41	8.41984	8.65306	9.25225	10.5454	10.3822	9.87538
ENSMUSG00000048899	Rimkla	4	119465283	119492628	-1	protein_coding	Contralateral	1765.28	-1.73206	0.196794	-8.80139	1.35134e-18	4.9551e-17	16.3049	638	848	1088	2649	2510	2672	626.38	782.8	1002.66	3038.2	2582.25	2559.36	9.46132	9.73548	10.0428	11.4408	11.2341	11.2229
ENSMUSG00000033419	Snap91	9	86765923	86880654	-1	protein_coding	Contralateral	7086.11	-1.73205	0.170706	-10.1464	3.43733e-24	3.11784e-22	21.5061	2679	3169	4521	9893	10479	11137	2630.22	2925.36	4166.4	11346.5	10780.6	10667.5	11.4583	11.5983	12.0655	13.3964	13.3283	13.3142
ENSMUSG00000060568	Fam78b	1	167001417	167091302	1	protein_coding	Contralateral	2940.57	-1.73189	0.16738	-10.347	4.316e-25	4.7377e-23	22.3244	1251	1310	1735	4506	3948	4570	1228.22	1209.29	1598.92	5168.03	4061.64	4377.34	10.3711	10.351	10.7089	12.2291	11.9152	12.0127
ENSMUSG00000106753	Gm43230	5	69263585	69265713	-1	TEC	Contralateral	16.9536	-1.73156	0.76694	-2.25776	0.0239608	0.0587565	1.23094	0	0	8	35	35	19	0	0	7.37	40.14	36.01	18.2	3.77192	3.77145	3.85767	4.15511	4.12381	3.96923
ENSMUSG00000106153	Gm43677	5	111158311	111160688	1	TEC	Contralateral	27.3347	-1.73109	0.751974	-2.30206	0.0213319	0.0531186	1.27475	0	13	7	91	27	14	0	12	6.45	104.37	27.78	13.41	4.17661	4.3367	4.26633	5.04525	4.5082	4.35376
ENSMUSG00000103377	Gm37180	1	3365731	3368549	-1	TEC	Contralateral	7.34313	-1.72961	0.746998	-2.31541	0.0205905	0.0515241	1.28799	0	0	0	15	14	13	0	0	0	17.2	14.4	12.45	2.72463	2.72445	2.72444	2.89666	2.87148	2.8533
ENSMUSG00000032172	Olfm2	9	20667690	20746349	-1	protein_coding	Contralateral	1801.05	-1.72956	0.221091	-7.82283	5.1648e-15	1.09484e-13	12.9607	613	807	1201	2633	2411	2978	601.84	744.96	1106.8	3019.85	2480.4	2852.46	9.41327	9.67548	10.1679	11.4363	11.1859	11.3639
ENSMUSG00000022421	Nptxr	15	79786352	79804766	-1	protein_coding	Contralateral	3736.54	-1.72764	0.228896	-7.54768	4.43094e-14	8.14972e-13	12.0889	1570	1226	2621	5455	5733	5404	1541.42	1131.74	2415.43	6256.46	5898.02	5176.18	10.6882	10.2898	11.2709	12.5164	12.4389	12.2675
ENSMUSG00000032899	Styk1	6	131299142	131353597	-1	protein_coding	Contralateral	120.643	-1.72446	0.42327	-4.07415	4.61831e-05	0.000215113	3.66733	38	52	75	192	197	153	37.31	48	69.12	220.21	202.67	146.55	6.16255	6.273	6.46017	7.24184	7.17804	6.9377
ENSMUSG00000044024	Rell2	18	37955079	37959179	1	protein_coding	Contralateral	559.648	-1.72373	0.366458	-4.70376	2.55412e-06	1.50333e-05	4.82294	120	242	427	876	968	650	117.82	223.39	393.51	1004.7	995.86	622.6	7.43519	8.06338	8.66169	9.70763	9.69798	9.16668
ENSMUSG00000043719	Col6a6	9	105687809	105828160	-1	protein_coding	Contralateral	47.3291	-1.72322	0.564863	-3.05069	0.00228315	0.00744616	2.12807	25	14	19	85	58	75	24.54	12.92	17.51	97.49	59.67	71.84	5.25458	5.1276	5.17986	5.78389	5.55039	5.63332
ENSMUSG00000085067	Gm15631	6	105673064	105677581	-1	lincRNA	Contralateral	20.9703	-1.72277	0.748856	-2.30054	0.0214179	0.0532994	1.27328	0	4	12	27	49	31	0	3.69	11.06	30.97	50.41	29.69	4.0503	4.09476	4.17758	4.36525	4.51473	4.35508
ENSMUSG00000081187	3110067C02Rik	X	150463726	150466156	1	processed_pseudogene	Contralateral	8.94335	-1.72119	0.745797	-2.30786	0.0210071	0.0524159	1.28054	0	0	0	20	28	2	0	0	0	22.94	28.81	1.92	2.93131	2.93112	2.93111	3.14515	3.19108	2.95159
ENSMUSG00000020121	Srgap1	10	121780991	122047315	-1	protein_coding	Contralateral	6963.75	-1.72038	0.14969	-11.493	1.43132e-30	4.4049e-28	27.3561	2829	3826	3615	10849	9407	10462	2777.49	3531.85	3331.46	12443	9677.78	10021	11.5292	11.846	11.7689	13.5181	13.1832	13.2296
ENSMUSG00000056089	Gm5468	15	25414192	25414844	1	protein_coding	Contralateral	59.8124	-1.72033	0.666955	-2.57938	0.00989783	0.0271206	1.5667	1	36	28	110	85	89	0.98	33.23	25.8	126.16	87.45	85.25	5.11576	5.51711	5.4401	6.14562	5.93491	5.9217
ENSMUSG00000024186	Rgs11	17	26202951	26211324	1	protein_coding	Contralateral	513.585	-1.7179	0.289061	-5.94304	2.7978e-09	2.58399e-08	7.58771	214	216	308	806	907	554	210.1	199.39	283.84	924.42	933.11	530.65	8.00017	7.94711	8.30617	9.58894	9.59997	8.97293
ENSMUSG00000041831	Sytl3	17	6673458	6738042	1	protein_coding	Contralateral	144.402	-1.7178	0.43863	-3.91627	8.99281e-05	0.000397084	3.40112	59	48	89	206	304	139	57.93	44.31	82.02	236.27	312.75	133.14	6.46328	6.3271	6.66379	7.43098	7.66581	6.9892
ENSMUSG00000019888	Mgat4c	10	101681487	102391469	1	protein_coding	Contralateral	335.286	-1.71711	0.369331	-4.64925	3.33141e-06	1.92598e-05	4.71535	120	107	244	404	697	407	117.82	98.77	224.86	463.36	717.06	389.84	7.32894	7.18166	7.90738	8.61998	9.07668	8.44517
ENSMUSG00000045007	Tubg2	11	101155907	101161787	1	protein_coding	Contralateral	306.714	-1.71677	0.461884	-3.7169	0.000201684	0.000830344	3.08074	35	151	231	476	522	387	34.36	139.39	212.88	545.94	537.03	370.69	6.39631	7.40772	7.78794	8.71423	8.69794	8.3223
ENSMUSG00000057897	Camk2b	11	5969644	6066362	-1	protein_coding	Contralateral	1537.76	-1.71669	0.232885	-7.3714	1.68841e-13	2.84716e-12	11.5456	617	562	1064	1902	2531	2439	605.77	518.79	980.55	2181.45	2603.86	2336.18	9.39974	9.21151	9.99002	10.988	11.2114	11.0746
ENSMUSG00000046275	Tusc5	11	76679808	76698664	1	protein_coding	Contralateral	84.3496	-1.71607	0.60102	-2.85527	0.00430007	0.0130615	1.88401	25	7	69	105	174	117	24.54	6.46	63.59	120.43	179.01	112.07	5.70411	5.44708	6.0829	6.4479	6.71876	6.40346
ENSMUSG00000020151	Ptprr	10	116018213	116274932	1	protein_coding	Contralateral	338.411	-1.71453	0.312397	-5.48832	4.05771e-08	3.11912e-07	6.50597	111	147	228	396	538	593	108.98	135.7	210.12	454.18	553.49	568	7.28516	7.46939	7.86316	8.61767	8.82196	8.84925
ENSMUSG00000048027	Rgmb	17	15806253	15826586	-1	protein_coding	Contralateral	2091.84	-1.71303	0.235634	-7.26989	3.59777e-13	5.8165e-12	11.2353	654	1198	1215	2640	2530	4231	642.09	1105.9	1119.7	3027.88	2602.83	4052.63	9.51036	10.1894	10.205	11.4706	11.2769	11.8456
ENSMUSG00000022768	Ccdc116	16	17139064	17147229	-1	protein_coding	Contralateral	149.066	-1.71137	0.624896	-2.73865	0.00616912	0.0179138	1.74681	2	76	98	236	197	270	1.96	70.16	90.31	270.67	202.67	258.62	5.56962	6.51414	6.67551	7.51912	7.27698	7.48152
ENSMUSG00000042662	Dusp15	2	152940997	152951698	-1	protein_coding	Contralateral	159.665	-1.71108	0.434963	-3.93385	8.35957e-05	0.000370738	3.43093	32	95	93	260	243	214	31.42	87.7	85.71	298.2	249.99	204.98	6.22495	6.77419	6.75925	7.71407	7.56354	7.39926
ENSMUSG00000006731	B4galnt1	10	127165225	127172330	1	protein_coding	Contralateral	1742.99	-1.71061	0.191455	-8.93479	4.07935e-19	1.6199e-17	16.7905	791	712	1061	2555	2728	2411	776.6	657.26	977.78	2930.39	2806.53	2309.36	9.72526	9.51952	10.0106	11.3929	11.3381	11.0907
ENSMUSG00000074657	Kif5a	10	127225696	127263348	-1	protein_coding	Contralateral	21510.2	-1.7106	0.206865	-8.26917	1.34894e-16	3.67427e-15	14.4348	7143	9410	15180	31855	30823	32497	7012.95	8686.55	13989.4	36535.2	31710.2	31127	12.871	13.157	13.7956	15.0871	14.8962	14.8712
ENSMUSG00000068373	D430041D05Rik	2	104143073	104410334	-1	protein_coding	Contralateral	1631.95	-1.71042	0.181909	-9.40263	5.32144e-21	2.93002e-19	18.5331	796	688	917	2273	2710	2229	781.51	635.11	845.08	2606.96	2788.01	2135.03	9.72379	9.46917	9.81993	11.2299	11.3152	10.9777
ENSMUSG00000027603	Ggt7	2	155490379	155518237	-1	protein_coding	Contralateral	2122.21	-1.70799	0.254876	-6.70126	2.06631e-11	2.61652e-10	9.58228	675	862	1570	3313	3072	2994	662.71	795.73	1446.86	3799.75	3160.43	2867.78	9.5496	9.77689	10.5297	11.7641	11.5273	11.4026
ENSMUSG00000026904	Slc4a10	2	62046462	62326730	1	protein_coding	Contralateral	204.601	-1.70742	0.385795	-4.42573	9.61185e-06	5.1111e-05	4.29149	109	51	125	256	337	332	107.02	47.08	115.2	293.61	346.7	318	7.0608	6.5302	7.11474	7.88896	8.04117	7.96232
ENSMUSG00000026494	Kif26b	1	178529125	178939200	1	protein_coding	Contralateral	2886.04	-1.70684	0.199696	-8.54723	1.26079e-17	4.05382e-16	15.3921	1307	1108	1834	4261	4620	3842	1283.2	1022.82	1690.15	4887.04	4752.99	3680.03	10.424	10.1346	10.777	12.1522	12.1161	11.7831
ENSMUSG00000054582	Pabpc1l	2	164025450	164050538	1	protein_coding	Contralateral	64.4008	-1.70673	0.546566	-3.12265	0.00179233	0.00597814	2.22343	22	14	46	88	91	120	21.6	12.92	42.39	100.93	93.62	114.94	5.50777	5.40165	5.71575	6.12416	6.08289	6.20089
ENSMUSG00000046793	Gpr61	3	108148321	108154882	-1	protein_coding	Contralateral	65.3922	-1.70581	0.705533	-2.41776	0.0156163	0.0404343	1.39325	0	14	51	93	131	95	0	12.92	47	106.66	134.77	91	5.12309	5.32107	5.69305	6.10668	6.2527	6.0161
ENSMUSG00000063415	Cyp26b1	6	84571414	84593908	-1	protein_coding	Contralateral	95.9341	-1.70581	0.689833	-2.47278	0.0134065	0.0353718	1.45134	0	69	31	205	137	112	0	63.7	28.57	235.12	140.94	107.28	5.31999	6.1299	5.77482	7.00203	6.6204	6.43719
ENSMUSG00000074213	Gm10642	9	70656251	70657860	1	protein_coding	Contralateral	61.6051	-1.70571	0.701766	-2.4306	0.0150737	0.0392388	1.40628	0	28	34	56	83	170	0	25.85	31.33	64.23	85.39	162.83	5.06436	5.41915	5.47851	5.76734	5.91354	6.30974
ENSMUSG00000004187	Kifc2	15	76660641	76668196	1	protein_coding	Contralateral	1113.72	-1.70394	0.245918	-6.9289	4.24136e-12	5.91868e-11	10.2278	354	576	707	1690	1764	1460	347.55	531.72	651.55	1938.3	1814.78	1398.45	8.69529	9.19097	9.4322	10.7562	10.6753	10.3555
ENSMUSG00000028351	Brinp1	4	68761514	68954397	-1	protein_coding	Contralateral	770.604	-1.70237	0.640796	-2.65666	0.00789201	0.0222276	1.65311	80	210	600	1306	1602	681	78.54	193.85	552.94	1497.88	1648.11	652.29	7.00949	7.91422	9.08646	10.263	10.3786	9.27831
ENSMUSG00000031104	Rab33a	X	48519285	48530232	1	protein_coding	Contralateral	572.011	-1.70174	0.251778	-6.75889	1.39052e-11	1.80183e-10	9.74429	227	241	370	702	967	883	222.87	222.47	340.98	805.14	994.84	845.78	8.09282	8.09016	8.53752	9.48442	9.72557	9.54082
ENSMUSG00000063626	Unc5d	8	28646717	29219636	-1	protein_coding	Contralateral	337.695	-1.701	0.467636	-3.63745	0.000275347	0.00110459	2.9568	38	210	214	574	605	331	37.31	193.85	197.22	658.33	622.41	317.05	6.44477	7.73574	7.75179	8.96211	8.90331	8.21042
ENSMUSG00000033209	Ttc28	5	110879803	111289780	1	protein_coding	Contralateral	13735.9	-1.70065	0.165775	-10.2588	1.0804e-24	1.07628e-22	21.9681	6577	5814	7983	21858	20343	17995	6457.26	5367.01	7356.87	25069.4	20928.6	17236.4	12.718	12.4715	12.8921	14.5351	14.2925	14.0319
ENSMUSG00000046159	Chrm3	13	9875486	10360847	-1	protein_coding	Contralateral	925.49	-1.70036	0.294491	-5.7739	7.74586e-09	6.67461e-08	7.17557	252	429	669	1423	1121	1574	247.41	396.02	616.53	1632.07	1153.27	1507.65	8.28057	8.80844	9.32132	10.4838	10.0647	10.3881
ENSMUSG00000022054	Nefm	14	68082590	68124846	-1	protein_coding	Contralateral	43014.6	-1.69837	0.384758	-4.41412	1.01421e-05	5.36328e-05	4.27057	12986	16998	30907	55431	52437	87324	12749.6	15691.2	28482.9	63575.1	53946.4	83642.7	13.7356	14.014	14.8157	15.8989	15.6771	16.2699
ENSMUSG00000026188	Tmem169	1	72284369	72303104	1	protein_coding	Contralateral	1644.71	-1.69776	0.16862	-10.0686	7.60719e-24	6.55511e-22	21.1834	663	938	849	2151	2303	2853	650.93	865.89	782.41	2467.03	2369.29	2732.73	9.50186	9.85229	9.72725	11.1628	11.1118	11.2926
ENSMUSG00000063646	Jakmip1	5	37028335	37150607	1	protein_coding	Contralateral	522.755	-1.69753	0.30515	-5.56293	2.65279e-08	2.09428e-07	6.67896	181	202	376	733	917	670	177.7	186.47	346.51	840.69	943.4	641.75	7.83696	7.88334	8.51945	9.48884	9.61938	9.18796
ENSMUSG00000106384	Gm43188	5	132497678	132499837	-1	TEC	Contralateral	18.0726	-1.69586	0.767007	-2.21101	0.0270352	0.0652282	1.18556	0	8	0	62	17	13	0	7.38	0	71.11	17.49	12.45	3.72726	3.82139	3.7267	4.36053	3.93465	3.88031
ENSMUSG00000097406	Gm26833	6	39871532	39871971	-1	antisense	Contralateral	13.2236	-1.69461	0.766481	-2.2109	0.0270427	0.065237	1.18551	0	1	6	8	34	30	0	0.92	5.53	9.18	34.98	28.74	3.48302	3.49274	3.54116	3.57792	3.79436	3.74835
ENSMUSG00000010476	Ebf3	7	137193673	137314445	-1	protein_coding	Contralateral	19555	-1.69457	0.212627	-7.96969	1.59067e-15	3.62136e-14	13.4411	6599	9460	13008	24869	23178	39425	6478.86	8732.7	11987.7	28522.8	23845.2	37763	12.7559	13.1548	13.5791	14.744	14.5028	15.1221
ENSMUSG00000001552	Jup	11	100368958	100397763	-1	protein_coding	Contralateral	4895.17	-1.69425	0.229473	-7.38324	1.54487e-13	2.63086e-12	11.5799	1371	2625	3276	7057	7029	7577	1346.04	2423.19	3019.05	8093.83	7231.33	7257.58	10.5427	11.3086	11.5967	12.897	12.748	12.7528
ENSMUSG00000000766	Oprm1	10	6758506	7038198	1	protein_coding	Contralateral	145.686	-1.69382	0.434964	-3.89416	9.85385e-05	0.000431895	3.36462	44	58	100	237	143	278	43.2	53.54	92.16	271.82	147.12	266.28	6.3233	6.42962	6.7492	7.56171	7.07448	7.5457
ENSMUSG00000049336	Tenm2	11	36006656	37235964	-1	protein_coding	Contralateral	4154.81	-1.69326	0.169751	-9.97493	1.96231e-23	1.62588e-21	20.7889	1851	1819	2523	6161	6509	5580	1817.3	1679.15	2325.11	7066.19	6696.36	5344.76	10.9177	10.8149	11.2383	12.6964	12.6256	12.3288
ENSMUSG00000032186	Tmod2	9	75565621	75611325	-1	protein_coding	Contralateral	12604.2	-1.69246	0.131964	-12.8252	1.18557e-37	1.0216e-34	33.9907	5515	6058	7316	18529	17875	19038	5414.59	5592.25	6742.18	21251.3	18389.5	18235.4	12.4756	12.5186	12.7679	14.3047	14.1106	14.0993
ENSMUSG00000039278	Pcsk1n	X	7919822	7924410	1	protein_coding	Contralateral	2331.56	-1.69206	0.461526	-3.66622	0.00024616	0.000996553	3.0015	431	1084	1695	3247	3535	3803	423.15	1000.66	1562.06	3724.06	3636.76	3642.68	8.99564	10.0671	10.6327	11.7486	11.7181	11.7203
ENSMUSG00000104917	Gm43289	5	65430106	65431580	-1	TEC	Contralateral	7.04932	-1.69198	0.755941	-2.23824	0.0252054	0.0613631	1.21209	0	0	1	16	14	9	0	0	0.92	18.35	14.4	8.62	2.67665	2.67648	2.68627	2.85058	2.81687	2.76372
ENSMUSG00000084306	Gm11743	2	144756329	144758582	1	processed_pseudogene	Contralateral	7.36287	-1.68998	0.744708	-2.26932	0.0232491	0.0572883	1.24193	0	0	0	13	21	8	0	0	0	14.91	21.6	7.66	2.72045	2.72028	2.72028	2.86508	2.92193	2.79841
ENSMUSG00000078588	Ccdc24	4	117866524	117872557	-1	protein_coding	Contralateral	179.405	-1.68974	0.441391	-3.82823	0.000129071	0.000552107	3.25798	31	106	113	213	312	291	30.44	97.85	104.14	244.29	320.98	278.73	6.25434	6.91258	6.95626	7.62613	7.86651	7.74166
ENSMUSG00000025576	Rbfox3	11	118489762	118911597	-1	protein_coding	Contralateral	2029.03	-1.68957	0.506367	-3.33666	0.000847927	0.00305268	2.51532	357	764	1600	3038	3357	2825	350.5	705.26	1474.51	3484.35	3453.63	2705.91	8.74858	9.60473	10.5317	11.6299	11.6187	11.3057
ENSMUSG00000039913	Pak7	2	136081104	136387967	-1	protein_coding	Contralateral	1941.16	-1.68864	0.261521	-6.45697	1.0682e-10	1.21514e-09	8.91537	513	979	1383	2581	2837	3222	503.66	903.73	1274.53	2960.21	2918.66	3086.17	9.20189	9.92399	10.3552	11.4252	11.4073	11.4787
ENSMUSG00000019828	Grm1	10	10686059	11082356	-1	protein_coding	Contralateral	129.845	-1.6877	0.439922	-3.83636	0.000124871	0.000535728	3.27106	45	63	72	114	172	316	44.18	58.16	66.35	130.75	176.95	302.68	6.2669	6.40261	6.47437	6.90304	7.12456	7.55783
ENSMUSG00000004043	Stat5a	11	100859351	100885169	1	protein_coding	Contralateral	15.0162	-1.68534	0.764604	-2.2042	0.0275102	0.0662166	1.17903	0	8	1	32	28	17	0	7.38	0.92	36.7	28.81	16.28	3.64022	3.72416	3.65084	3.98955	3.9269	3.81496
ENSMUSG00000039717	Ralyl	3	13471655	14182287	1	protein_coding	Contralateral	251.996	-1.68514	0.390085	-4.31992	1.56084e-05	7.9561e-05	4.0993	69	92	198	355	426	346	67.74	84.93	182.47	407.16	438.26	331.41	6.82075	6.97746	7.58844	8.32692	8.39943	8.13036
ENSMUSG00000105230	Gm42433	9	110005974	110006913	1	TEC	Contralateral	84.8167	-1.68291	0.694493	-2.42322	0.0153837	0.0399101	1.39892	0	22	67	152	130	124	0	20.31	61.74	174.33	133.74	118.77	5.28445	5.60839	6.03597	6.67525	6.49146	6.4137
ENSMUSG00000103785	Gm35025	9	108823938	108825098	-1	processed_transcript	Contralateral	39.1307	-1.68283	0.672549	-2.50217	0.0123434	0.0329348	1.48234	4	16	23	99	26	57	3.93	14.77	21.2	113.55	26.75	54.6	4.73315	4.86989	4.94158	5.59478	4.9991	5.23839
ENSMUSG00000029330	Cds1	5	101765130	101823858	1	protein_coding	Contralateral	325.149	-1.68195	0.422775	-3.97836	6.9392e-05	0.000313063	3.50437	49	178	233	400	592	476	48.11	164.32	214.73	458.77	609.04	455.93	6.63425	7.59417	7.83943	8.58344	8.87727	8.57801
ENSMUSG00000036452	Arhgap26	18	38601534	39376284	1	protein_coding	Contralateral	2862.66	-1.68171	0.237895	-7.06912	1.55914e-12	2.29269e-11	10.6397	1493	1441	1296	5438	3989	2970	1465.82	1330.21	1194.35	6236.97	4103.82	2844.79	10.5915	10.4671	10.3294	12.4676	11.9219	11.4462
ENSMUSG00000037428	Vgf	5	137026392	137033351	1	protein_coding	Contralateral	489.591	-1.68119	0.374011	-4.49503	6.95603e-06	3.79427e-05	4.42087	115	176	414	654	647	903	112.91	162.47	381.53	750.09	665.62	864.93	7.37845	7.71719	8.58508	9.32	9.18804	9.47994
ENSMUSG00000021303	Gng4	13	13784059	13827896	1	protein_coding	Contralateral	895.92	-1.6791	0.197626	-8.49636	1.95622e-17	6.07449e-16	15.2165	431	527	380	1227	1237	1499	423.15	486.48	350.2	1407.27	1272.61	1435.81	8.89058	9.05024	8.67519	10.304	10.1833	10.3286
ENSMUSG00000031906	Smpd3	8	106252548	106337988	-1	protein_coding	Contralateral	6097.36	-1.67884	0.203026	-8.26912	1.34955e-16	3.67427e-15	14.4348	2097	2982	4075	9390	9029	8309	2058.82	2752.74	3755.38	10769.6	9288.9	7958.72	11.121	11.5021	11.9113	13.3076	13.111	12.9057
ENSMUSG00000042793	Lgr6	1	134983301	135105276	-1	protein_coding	Contralateral	19.8171	-1.67829	0.766345	-2.18999	0.0285246	0.0682295	1.16603	0	0	11	24	38	44	0	0	10.14	27.53	39.09	42.15	3.97125	3.9707	4.08851	4.25644	4.35183	4.37558
ENSMUSG00000097637	4933417D19Rik	8	123235091	123242359	1	antisense	Contralateral	31.9996	-1.67663	0.7258	-2.31005	0.0208855	0.052143	1.2828	0	15	15	61	34	62	0	13.85	13.82	69.96	34.98	59.39	4.52178	4.68921	4.68895	5.14778	4.89333	5.0798
ENSMUSG00000098557	Kctd12	14	102976581	102982637	-1	protein_coding	Contralateral	2503.3	-1.67577	0.527838	-3.17478	0.00149952	0.00509315	2.29301	1079	753	1460	4635	5030	1492	1059.36	695.11	1345.49	5315.99	5174.79	1429.1	10.1415	9.60935	10.4457	12.218	12.1831	10.5227
ENSMUSG00000005705	Agrp	8	105566698	105637393	-1	protein_coding	Contralateral	39.198	-1.67408	0.744012	-2.25007	0.0244447	0.0597729	1.2235	0	24	9	113	60	14	0	22.15	8.29	129.6	61.73	13.41	4.54951	4.84471	4.67237	5.59656	5.20043	4.74066
ENSMUSG00000104157	Gm38101	1	176276213	176279769	1	lincRNA	Contralateral	105.25	-1.67361	0.419905	-3.9857	6.72828e-05	0.000304584	3.51629	45	40	63	134	183	157	44.18	36.92	58.06	153.69	188.27	150.38	6.15857	6.08367	6.28428	6.86766	7.01456	6.85351
ENSMUSG00000020017	Hal	10	93488768	93519304	1	protein_coding	Contralateral	17.3401	-1.67349	0.76357	-2.19167	0.0284034	0.0679883	1.16757	0	10	1	35	15	40	0	9.23	0.92	40.14	15.43	38.31	3.80396	3.91004	3.81479	4.18723	3.97428	4.17435
ENSMUSG00000090370	Gm21989	12	20990459	21200919	1	processed_transcript	Contralateral	29.2764	-1.67317	0.736281	-2.27245	0.0230591	0.0568933	1.24494	0	8	18	66	45	31	0	7.38	16.59	75.7	46.3	29.69	4.40097	4.49514	4.59945	5.0648	4.86577	4.72787
ENSMUSG00000055407	Map6	7	99267447	99337137	1	protein_coding	Contralateral	13868.7	-1.67264	0.162853	-10.2709	9.53603e-25	9.61076e-23	22.0172	5208	6940	8841	19413	20192	21409	5113.18	6406.44	8147.57	22265.2	20773.2	20506.5	12.4086	12.7091	13.03	14.3773	14.2841	14.2668
ENSMUSG00000027797	Dclk1	3	55242364	55539068	1	protein_coding	Contralateral	14920.6	-1.67197	0.157293	-10.6296	2.1693e-26	3.16828e-24	23.4992	5649	7684	9269	20940	20892	23837	5546.15	7093.24	8542	24016.6	21493.4	22832.1	12.5243	12.8525	13.1008	14.487	14.3378	14.419
ENSMUSG00000045136	Tubb2b	13	34126748	34130466	-1	protein_coding	Contralateral	40363.7	-1.67192	0.205428	-8.13871	3.99509e-16	1.00807e-14	13.9965	13775	17658	29386	55530	56482	66274	13524.2	16300.4	27081.2	63688.6	58107.8	63480.1	13.8123	14.0628	14.7453	15.8988	15.7749	15.8944
ENSMUSG00000036469	March1	8	65617900	66471637	1	protein_coding	Contralateral	582.423	-1.67178	0.282325	-5.92147	3.19078e-09	2.92034e-08	7.53457	238	208	415	851	900	819	233.67	192.01	382.45	976.03	925.91	784.47	8.14294	7.94151	8.66391	9.70893	9.64903	9.46065
ENSMUSG00000022212	Cpne6	14	55510445	55517431	1	protein_coding	Contralateral	65.421	-1.67165	0.695571	-2.40328	0.0162488	0.0419336	1.37744	0	45	24	113	95	106	0	41.54	22.12	129.6	97.73	101.53	5.15329	5.66618	5.46388	6.24456	6.07547	6.09793
ENSMUSG00000025854	Fam20c	5	138754514	138810077	1	protein_coding	Contralateral	2154.07	-1.6709	0.295715	-5.65036	1.60116e-08	1.30841e-07	6.88326	478	1077	1646	3055	3127	3365	469.3	994.2	1516.9	3503.85	3217.01	3223.14	9.12241	10.0549	10.5892	11.6601	11.5503	11.5528
ENSMUSG00000097566	A930024N18Rik	17	15375000	15379475	1	lincRNA	Contralateral	242.985	-1.67084	0.313137	-5.33581	9.5117e-08	6.93127e-07	6.15919	87	138	132	350	389	336	85.42	127.39	121.65	401.42	400.2	321.84	6.99525	7.29519	7.25882	8.30783	8.30553	8.09937
ENSMUSG00000018012	Rac3	11	120721470	120723969	1	protein_coding	Contralateral	2132.84	-1.67082	0.237734	-7.02809	2.09375e-12	3.00948e-11	10.5215	682	979	1538	2875	3449	3091	669.58	903.73	1417.37	3297.4	3548.28	2960.69	9.56591	9.93964	10.5071	11.585	11.6795	11.4469
ENSMUSG00000043004	Gng2	14	19872559	19977627	-1	protein_coding	Contralateral	13923.3	-1.67013	0.190412	-8.77111	1.76906e-18	6.38853e-17	16.1946	4677	6981	9396	18639	20069	22781	4591.85	6444.29	8659.04	21377.5	20646.7	21820.6	12.265	12.7164	13.1109	14.3223	14.2755	14.3499
ENSMUSG00000009292	Trpm2	10	77907722	77970563	-1	protein_coding	Contralateral	179.648	-1.67001	0.391037	-4.27072	1.94847e-05	9.71642e-05	4.01249	98	84	73	275	343	176	96.22	77.54	67.27	315.4	352.87	168.58	6.91572	6.77148	6.68238	7.86102	7.96282	7.33225
ENSMUSG00000004031	Brinp2	1	158245269	158356326	-1	protein_coding	Contralateral	2673.75	-1.66964	0.183369	-9.10537	8.59711e-20	3.8584e-18	17.4136	1040	1400	1599	3453	3406	5002	1021.07	1292.37	1473.59	3960.32	3504.04	4791.13	10.1257	10.4252	10.5928	11.867	11.7084	12.1146
ENSMUSG00000102312	Pcdha3	18	36946105	37187657	1	protein_coding	Contralateral	173.301	-1.66958	0.422481	-3.95184	7.75533e-05	0.000346257	3.4606	40	92	114	270	296	205	39.27	84.93	105.06	309.67	304.52	196.36	6.36632	6.80505	6.94975	7.81348	7.79942	7.42608
ENSMUSG00000030270	Cpne9	6	113282307	113305627	1	protein_coding	Contralateral	165.92	-1.66907	0.387679	-4.30529	1.66767e-05	8.43327e-05	4.074	90	61	85	285	260	186	88.36	56.31	78.33	326.87	267.48	178.16	6.81841	6.5445	6.74034	7.83626	7.66227	7.32721
ENSMUSG00000036564	Ndrg4	8	95676980	95715119	1	protein_coding	Contralateral	6019.95	-1.66835	0.214637	-7.77289	7.6715e-15	1.57394e-13	12.803	2046	2668	4360	8506	9181	8800	2008.75	2462.88	4018.03	9755.72	9445.28	8429.02	11.0871	11.3542	11.9987	13.1742	13.1312	12.98
ENSMUSG00000042846	Lrrtm3	10	63928472	64090277	-1	protein_coding	Contralateral	150.011	-1.66815	0.432718	-3.85506	0.000115702	0.000498877	3.30201	37	69	106	177	288	212	36.33	63.7	97.69	203.01	296.29	203.06	6.26601	6.54831	6.8124	7.34917	7.66453	7.35039
ENSMUSG00000028631	Kcnq4	4	120696138	120748612	-1	protein_coding	Contralateral	219.106	-1.6681	0.548014	-3.0439	0.00233534	0.00759238	2.11962	11	119	160	246	338	435	10.8	109.85	147.45	282.14	347.73	416.66	5.86866	7.04549	7.2793	7.8437	8.0391	8.21245
ENSMUSG00000108005	Gm44435	6	77412300	77416418	-1	TEC	Contralateral	57.3615	-1.66763	0.719177	-2.3188	0.0204057	0.0511596	1.29107	48	3	2	152	58	61	47.13	2.77	1.84	174.33	59.67	58.43	5.49777	4.96573	4.94989	6.23142	5.6027	5.5931
ENSMUSG00000040794	C1qtnf4	2	90885860	90890525	1	protein_coding	Contralateral	1446.14	-1.66628	0.275932	-6.03874	1.55319e-09	1.49207e-08	7.82621	420	615	1124	1921	2280	2205	412.35	567.72	1035.84	2203.24	2345.63	2112.04	8.92691	9.30948	10.0442	10.9839	11.0628	10.9311
ENSMUSG00000084904	Gm14827	X	94442732	94447727	1	lincRNA	Contralateral	106.42	-1.66584	0.448747	-3.7122	0.000205468	0.000843908	3.0737	33	44	72	122	149	215	32.4	40.62	66.35	139.92	153.29	205.94	6.03085	6.11833	6.35025	6.80355	6.86753	7.08417
ENSMUSG00000060402	Chst8	7	34674468	34812711	-1	protein_coding	Contralateral	390.704	-1.66496	0.305263	-5.45417	4.92017e-08	3.74367e-07	6.4267	183	190	202	421	449	896	179.67	175.39	186.16	482.85	461.92	858.23	7.77301	7.74985	7.80557	8.75565	8.70975	9.37181
ENSMUSG00000031111	Igsf1	X	49782536	49797749	-1	protein_coding	Contralateral	90.848	-1.66424	0.697584	-2.38573	0.0170454	0.0437079	1.35944	0	19	77	144	125	170	0	17.54	70.96	165.16	128.6	162.83	5.31039	5.60629	6.15697	6.69326	6.51973	6.68471
ENSMUSG00000030707	Coro1a	7	126699773	126707787	-1	protein_coding	Contralateral	1079.54	-1.66405	0.202188	-8.23021	1.86884e-16	4.93225e-15	14.307	400	609	623	1321	1664	1797	392.72	562.18	574.14	1515.08	1711.9	1721.24	8.83778	9.25669	9.28154	10.4496	10.5994	10.6062
ENSMUSG00000048304	Slitrk3	3	73047265	73057803	-1	protein_coding	Contralateral	246.314	-1.66371	0.389791	-4.26822	1.97041e-05	9.81446e-05	4.00813	57	114	185	344	388	368	55.96	105.24	170.49	394.54	399.17	352.49	6.69404	7.13241	7.52223	8.28496	8.29687	8.17803
ENSMUSG00000100396	Gm29367	4	141875707	141877033	1	lincRNA	Contralateral	7.77853	-1.66353	0.742896	-2.23926	0.0251393	0.0612195	1.21311	0	0	0	23	16	4	0	0	0	26.38	16.46	3.83	2.76496	2.76478	2.76478	3.00416	2.92397	2.80496
ENSMUSG00000098051	Gm27032	2	180894105	180895220	1	lincRNA	Contralateral	156.529	-1.66212	0.449323	-3.69917	0.000216302	0.000883888	3.0536	90	90	37	215	155	342	88.36	83.08	34.1	246.59	159.46	327.58	6.76317	6.72296	6.24336	7.53273	7.18255	7.77911
ENSMUSG00000040121	Rep15	6	147032584	147034245	1	protein_coding	Contralateral	24.8938	-1.66209	0.738588	-2.25037	0.0244257	0.0597418	1.22372	0	14	8	40	52	31	0	12.92	7.37	45.88	53.5	29.69	4.25509	4.40519	4.34387	4.69507	4.75036	4.56615
ENSMUSG00000058441	Panx2	15	89059734	89073567	1	protein_coding	Contralateral	444.503	-1.66208	0.366581	-4.53401	5.78756e-06	3.21233e-05	4.49318	85	273	292	547	719	726	83.45	252.01	269.1	627.37	739.7	695.39	7.10821	8.12828	8.19434	9.08384	9.26438	9.19692
ENSMUSG00000052584	Serp2	14	76532814	76556687	-1	protein_coding	Contralateral	383.908	-1.662	0.354111	-4.69343	2.68656e-06	1.57484e-05	4.80276	104	154	304	524	633	550	102.11	142.16	280.16	600.99	651.22	526.81	7.2551	7.54145	8.18436	8.96965	9.05589	8.83096
ENSMUSG00000070604	Vsig10l	7	43463151	43472019	1	protein_coding	Contralateral	392.862	-1.66083	0.306006	-5.42745	5.71637e-08	4.30765e-07	6.36576	122	190	271	560	614	562	119.78	175.39	249.74	642.28	631.67	538.31	7.41025	7.75285	8.09079	9.06131	9.04401	8.87424
ENSMUSG00000037606	Osbpl5	7	143688762	143756985	-1	protein_coding	Contralateral	1191.15	-1.6608	0.229421	-7.2391	4.51686e-13	7.17453e-12	11.1442	393	760	645	1713	1815	1705	385.84	701.57	594.41	1964.68	1867.24	1633.12	8.82943	9.53729	9.33881	10.795	10.7323	10.5669
ENSMUSG00000108494	Gm45203	7	80110804	80112634	-1	TEC	Contralateral	18.5884	-1.65939	0.760381	-2.18232	0.0290859	0.0692739	1.15943	0	8	5	57	9	26	0	7.38	4.61	65.37	9.26	24.9	3.81551	3.90685	3.87356	4.39884	3.92887	4.08946
ENSMUSG00000034488	Edil3	13	88821472	89323223	1	protein_coding	Contralateral	6306.12	-1.65904	0.197699	-8.39178	4.7883e-17	1.39159e-15	14.8565	2156	3128	4296	8434	8605	10803	2116.75	2887.52	3959.05	9673.15	8852.7	10347.6	11.1616	11.5694	11.9855	13.1698	13.052	13.2596
ENSMUSG00000041774	Ydjc	16	17144621	17160701	1	protein_coding	Contralateral	531.978	-1.6583	0.264573	-6.26785	3.66061e-10	3.85147e-09	8.41437	180	263	355	714	795	844	176.72	242.78	327.16	818.9	817.88	808.42	7.84595	8.16354	8.47346	9.47467	9.47368	9.46084
ENSMUSG00000040490	Lrfn2	17	48932379	49097588	1	protein_coding	Contralateral	243.79	-1.65787	0.495635	-3.34494	0.000823014	0.00297185	2.52697	23	168	146	247	370	508	22.58	155.08	134.55	283.29	380.65	486.58	6.15769	7.39582	7.27785	7.93018	8.21097	8.45212
ENSMUSG00000079157	Fam155a	8	9205902	9771161	-1	protein_coding	Contralateral	1102.54	-1.65744	0.250724	-6.61061	3.82748e-11	4.65839e-10	9.33176	358	510	793	1510	1592	1767	351.48	470.79	730.8	1731.85	1637.83	1692.51	8.70866	9.04769	9.56889	10.6161	10.5478	10.5882
ENSMUSG00000097451	Rian	12	109603940	109661716	1	processed_transcript	Contralateral	8789.58	-1.65743	0.184182	-8.99886	2.28068e-19	9.5633e-18	17.0194	3665	3951	5734	13219	13973	11141	3598.27	3647.24	5284.26	15161.2	14375.2	10671.3	11.8956	11.9134	12.4052	13.8106	13.7395	13.3413
ENSMUSG00000028634	Hivep3	4	119733784	120138045	1	protein_coding	Contralateral	399.093	-1.65722	0.313827	-5.28066	1.28717e-07	9.18934e-07	6.03672	126	193	273	648	489	621	123.71	178.16	251.59	743.21	503.08	594.82	7.44031	7.7706	8.10217	9.22535	8.80872	8.9866
ENSMUSG00000090197	Dnaja1-ps	5	21951858	21952499	-1	processed_pseudogene	Contralateral	10.9223	-1.65707	0.761312	-2.17659	0.0295111	0.0701509	1.15397	0	3	0	28	27	3	0	2.77	0	32.11	27.78	2.87	3.20117	3.23049	3.20092	3.48796	3.45617	3.23168
ENSMUSG00000021219	Rgs6	12	82588292	83162056	1	protein_coding	Contralateral	3089.67	-1.65478	0.252536	-6.55266	5.65219e-11	6.71329e-10	9.17306	1028	1380	2251	3631	3709	6473	1009.28	1273.9	2074.45	4164.48	3815.76	6200.12	10.1234	10.4207	11.0484	11.9533	11.8394	12.4735
ENSMUSG00000035561	Aldh1b1	4	45799022	45804604	1	protein_coding	Contralateral	401.828	-1.65368	0.313868	-5.2687	1.37392e-07	9.76416e-07	6.01036	114	278	206	531	625	627	111.92	256.63	189.84	609.02	642.99	600.57	7.35542	8.12484	7.83323	9.01493	9.07361	9.00077
ENSMUSG00000054423	Cadps	14	12372563	12823079	-1	protein_coding	Contralateral	11027.7	-1.65344	0.201058	-8.22371	1.97304e-16	5.15985e-15	14.2874	3698	5518	7584	15083	14387	19160	3630.67	5093.77	6989.16	17299	14801.1	18352.3	11.9298	12.3794	12.8008	14.0127	13.8037	14.092
ENSMUSG00000058975	Kcnc1	7	46396497	46438704	1	protein_coding	Contralateral	1754.13	-1.65294	0.229423	-7.2048	5.8129e-13	9.01706e-12	11.0449	756	642	1251	2531	2432	2748	742.24	592.64	1152.88	2902.86	2502.01	2632.15	9.66984	9.39291	10.2166	11.3819	11.1932	11.2577
ENSMUSG00000038860	Garnl3	2	32986224	33131654	-1	protein_coding	Contralateral	1327.7	-1.6523	0.199078	-8.29973	1.04346e-16	2.8681e-15	14.5424	588	607	820	2011	2028	1754	577.29	560.33	755.68	2306.46	2086.38	1680.06	9.32501	9.28886	9.64972	11.0261	10.901	10.6315
ENSMUSG00000027824	Vmn2r1	3	64081642	64105458	1	protein_coding	Contralateral	9.85941	-1.65211	0.762628	-2.16633	0.0302857	0.0717448	1.14421	0	0	3	20	26	7	0	0	2.76	22.94	26.75	6.7	3.10032	3.10009	3.12946	3.31518	3.34574	3.1697
ENSMUSG00000030806	Stx1b	7	127803900	127824549	-1	protein_coding	Contralateral	3666.04	-1.65183	0.197013	-8.38434	5.10105e-17	1.47503e-15	14.8312	1549	1495	2529	5418	5159	5474	1520.8	1380.06	2330.64	6214.03	5307.5	5243.23	10.6726	10.5471	11.2257	12.5079	12.3009	12.285
ENSMUSG00000053693	Mast1	8	84911903	84937359	-1	protein_coding	Contralateral	7096.91	-1.65167	0.160579	-10.2857	8.17321e-25	8.48536e-23	22.0713	2758	3802	4300	10202	9322	11599	2707.79	3509.7	3962.74	11700.9	9590.33	11110	11.4989	11.841	12.0014	13.4395	13.1745	13.3705
ENSMUSG00000045731	Pnoc	14	65400673	65425472	-1	protein_coding	Contralateral	678.611	-1.65156	0.591038	-2.79434	0.00520051	0.0154049	1.81234	105	175	587	759	972	1457	103.09	161.55	540.96	870.51	999.98	1395.58	7.29084	7.73284	9.04693	9.5936	9.75578	10.1487
ENSMUSG00000085271	E130006D01Rik	5	111734284	111761725	-1	lincRNA	Contralateral	41.9529	-1.65093	0.7224	-2.28534	0.0222932	0.0551933	1.25811	0	20	21	29	62	122	0	18.46	19.35	33.26	63.78	116.86	4.73313	4.97349	4.98348	5.12591	5.37251	5.68518
ENSMUSG00000062044	Lmtk3	7	45783738	45804144	1	protein_coding	Contralateral	9511.95	-1.65016	0.162964	-10.1259	4.23904e-24	3.78526e-22	21.4219	3744	4664	6153	13186	12990	15590	3675.83	4305.43	5670.4	15123.3	13363.9	14932.8	11.9328	12.1423	12.5082	13.8173	13.6518	13.8003
ENSMUSG00000027438	Napb	2	148693985	148732467	-1	protein_coding	Contralateral	3617.83	-1.64946	0.217811	-7.57288	3.65031e-14	6.80838e-13	12.167	1141	1884	2487	5161	5327	5383	1120.23	1739.16	2291.94	5919.27	5480.34	5156.07	10.2765	10.8432	11.2012	12.4411	12.34	12.26
ENSMUSG00000078235	Fam43b	4	138394092	138396528	-1	protein_coding	Contralateral	294.2	-1.64923	0.486924	-3.38703	0.000706533	0.00258577	2.58741	32	145	234	257	452	652	31.42	133.85	215.65	294.76	465.01	624.51	6.3307	7.3487	7.77329	8.06818	8.52	8.8237
ENSMUSG00000003863	Ppfia3	7	45339122	45367019	-1	protein_coding	Contralateral	2469.26	-1.64835	0.226688	-7.27146	3.55626e-13	5.76021e-12	11.2396	896	1038	1817	3571	3575	3685	879.69	958.2	1674.49	4095.66	3677.91	3529.65	9.92594	10.0334	10.7431	11.8944	11.7553	11.7022
ENSMUSG00000040640	Erc2	14	27622428	28478537	1	protein_coding	Contralateral	4138.2	-1.648	0.211471	-7.79304	6.5416e-15	1.35829e-13	12.867	1482	1834	2990	5923	5731	6511	1455.02	1693	2755.48	6793.22	5895.97	6236.52	10.6283	10.8244	11.4587	12.6432	12.4567	12.5307
ENSMUSG00000053519	Kcnip1	11	33629339	33993152	-1	protein_coding	Contralateral	395.683	-1.64677	0.386116	-4.26496	1.99938e-05	9.95011e-05	4.00217	101	135	342	554	669	534	99.16	124.62	315.18	635.4	688.26	511.49	7.22628	7.42195	8.30612	9.03735	9.124	8.80704
ENSMUSG00000005986	Ankrd13d	19	4270180	4283137	-1	protein_coding	Contralateral	1118.24	-1.64664	0.19805	-8.31425	9.23373e-17	2.56481e-15	14.5909	539	477	684	1628	1689	1571	529.19	440.33	630.35	1867.19	1737.62	1504.77	9.1932	8.97698	9.40015	10.7169	10.6286	10.4521
ENSMUSG00000022061	Nkx3-1	14	69190638	69194662	1	protein_coding	Contralateral	9.55977	-1.6463	0.762884	-2.158	0.0309279	0.0730253	1.13653	0	0	3	24	17	10	0	0	2.76	27.53	17.49	9.58	3.06888	3.06867	3.09801	3.31934	3.23826	3.16623
ENSMUSG00000026879	Gsn	2	35256380	35307892	1	protein_coding	Contralateral	902.938	-1.6445	0.226773	-7.25176	4.11404e-13	6.61394e-12	11.1795	332	496	546	1158	1159	1681	325.96	457.87	503.18	1328.14	1192.36	1610.13	8.59586	8.98149	9.09022	10.2363	10.107	10.469
ENSMUSG00000055805	Fmnl1	11	103171107	103198901	1	protein_coding	Contralateral	298.798	-1.64383	0.469816	-3.49888	0.000467217	0.0017826	2.74895	32	161	230	358	537	457	31.42	148.62	211.96	410.6	552.46	437.73	6.35153	7.4584	7.77676	8.41324	8.71545	8.47852
ENSMUSG00000026726	Cubn	2	13276338	13491813	-1	protein_coding	Contralateral	22.1089	-1.6437	0.76629	-2.14501	0.0319523	0.0751454	1.1241	0	0	13	23	60	34	0	0	11.98	26.38	61.73	32.57	4.0658	4.06515	4.2086	4.35183	4.62429	4.4069
ENSMUSG00000039098	Gm9767	10	26078255	26079447	1	protein_coding	Contralateral	31.8942	-1.64228	0.660986	-2.48459	0.01297	0.0343355	1.46426	4	19	14	53	33	65	3.93	17.54	12.9	60.79	33.95	62.26	4.60199	4.75522	4.70598	5.1099	4.9087	5.12087
ENSMUSG00000029168	Dpysl5	5	30711564	30799375	1	protein_coding	Contralateral	27608.1	-1.64094	0.16168	-10.1493	3.33782e-24	3.0436e-22	21.5166	10882	13352	18248	38621	38732	43515	10683.9	12325.5	16816.8	44295.3	39846.9	41680.5	13.4615	13.653	14.07	15.3741	15.2313	15.292
ENSMUSG00000030000	Add2	6	86028681	86124409	1	protein_coding	Contralateral	16106	-1.63908	0.145709	-11.249	2.34291e-29	5.85185e-27	26.2327	6697	8472	9662	24032	21396	24807	6575.07	7820.66	8904.18	27562.8	22011.9	23761.2	12.7598	12.9914	13.1649	14.6811	14.3786	14.4815
ENSMUSG00000033615	Cplx1	5	108518554	108550024	-1	protein_coding	Contralateral	1942.59	-1.63873	0.289962	-5.65153	1.5903e-08	1.30099e-07	6.88572	565	777	1593	2766	3252	2503	554.71	717.26	1468.06	3172.39	3345.61	2397.48	9.3186	9.6351	10.5324	11.5127	11.581	11.1551
ENSMUSG00000059921	Unc5c	3	141465216	141834924	1	protein_coding	Contralateral	3207.84	-1.63848	0.156059	-10.4991	8.7182e-26	1.12126e-23	22.9503	1298	1921	1724	4032	4708	5369	1274.37	1773.31	1588.78	4624.39	4843.52	5142.66	10.4318	10.8565	10.7149	12.1013	12.1619	12.2403
ENSMUSG00000034799	Unc13a	8	71624417	71671757	-1	protein_coding	Contralateral	7092.9	-1.63813	0.151377	-10.8215	2.72236e-27	4.78747e-25	24.3199	3060	3377	4490	10035	9701	11284	3004.29	3117.37	4137.83	11509.4	9980.24	10808.3	11.6363	11.685	12.0591	13.418	13.2281	13.3343
ENSMUSG00000103310	Pcdha12	18	37020149	37187657	1	protein_coding	Contralateral	205.337	-1.638	0.39694	-4.12657	3.6821e-05	0.000174429	3.75838	52	149	99	275	362	276	51.05	137.54	91.24	315.4	372.42	264.36	6.58204	7.25442	6.95	7.95801	8.11181	7.80041
ENSMUSG00000032589	Bsn	9	108096022	108190384	-1	protein_coding	Contralateral	6890.47	-1.63777	0.142732	-11.4745	1.7725e-30	5.17749e-28	27.2859	2985	3646	3995	10316	9098	10621	2930.65	3365.69	3681.66	11831.6	9359.89	10173.2	11.6008	11.7833	11.9017	13.4514	13.1393	13.2502
ENSMUSG00000055430	Nap1l5	6	58905233	58907076	-1	protein_coding	Contralateral	925.864	-1.63524	0.274241	-5.96278	2.47985e-09	2.31166e-08	7.63608	330	356	717	1169	1414	1510	323.99	328.63	660.76	1340.75	1454.7	1446.34	8.58794	8.6032	9.40874	10.2513	10.3501	10.3433
ENSMUSG00000051062	Fbll1	11	35797382	35798884	-1	protein_coding	Contralateral	372.763	-1.63496	0.361055	-4.52828	5.94668e-06	3.29534e-05	4.4821	81	227	246	566	524	556	79.53	209.55	226.71	649.16	539.08	532.56	7.0475	7.89219	7.96738	9.03733	8.84111	8.82862
ENSMUSG00000050967	Creg2	1	39618406	39651474	-1	protein_coding	Contralateral	367.069	-1.6338	0.313259	-5.21549	1.83335e-07	1.28231e-06	5.89201	131	150	270	470	607	546	128.61	138.47	248.82	539.05	624.47	522.98	7.45536	7.51882	8.06216	8.84191	8.99737	8.81103
ENSMUSG00000007944	Ttc9b	7	27653915	27657346	1	protein_coding	Contralateral	690.64	-1.63294	0.273243	-5.97613	2.28494e-09	2.14598e-08	7.66837	245	293	510	1001	1032	995	240.54	270.47	470	1148.07	1061.71	953.05	8.2122	8.33641	8.94307	9.96735	9.87625	9.75068
ENSMUSG00000026463	Atp2b4	1	133699457	133801041	-1	protein_coding	Contralateral	1994.63	-1.63054	0.23726	-6.87235	6.31527e-12	8.60375e-11	10.0653	615	1163	1282	2822	3278	2610	603.8	1073.59	1181.45	3236.62	3372.36	2499.97	9.43185	10.1478	10.2681	11.5488	11.6016	11.2186
ENSMUSG00000030303	Far2	6	148047259	148182758	1	protein_coding	Contralateral	81.5653	-1.63005	0.630516	-2.58527	0.00973032	0.0267239	1.5731	5	24	72	118	177	82	4.91	22.15	66.35	135.34	182.09	78.54	5.37786	5.6277	6.05902	6.47841	6.68549	6.14863
ENSMUSG00000104318	Pcdha7	18	36973802	37187657	1	protein_coding	Contralateral	242.323	-1.62958	0.378898	-4.30084	1.70152e-05	8.58933e-05	4.06604	83	108	166	375	446	241	81.49	99.7	152.98	430.1	458.84	230.84	6.94325	7.0887	7.42669	8.36065	8.42439	7.78091
ENSMUSG00000018740	Slc25a35	11	68968131	68974365	1	protein_coding	Contralateral	37.0431	-1.62691	0.59765	-2.72219	0.00648518	0.0187024	1.7281	17	11	19	48	71	52	16.69	10.15	17.51	55.05	73.04	49.81	4.9324	4.85984	4.9406	5.26088	5.38026	5.22361
ENSMUSG00000020396	Nefh	11	4938754	4948064	-1	protein_coding	Contralateral	204.113	-1.62625	0.397767	-4.08844	4.34278e-05	0.000203158	3.69217	73	63	163	275	323	310	71.67	58.16	150.22	315.4	332.3	296.93	6.78728	6.65554	7.32177	7.95497	8.00328	7.90138
ENSMUSG00000030137	Tuba8	6	121210696	121226854	1	protein_coding	Contralateral	17.7203	-1.62543	0.763613	-2.12861	0.0332867	0.0778219	1.1089	0	1	11	19	23	52	0	0.92	10.14	21.79	23.66	49.81	3.82932	3.8402	3.94542	4.06065	4.07791	4.285
ENSMUSG00000066197	Gpr139	7	119140747	119184603	-1	protein_coding	Contralateral	96.3188	-1.62537	0.690916	-2.35249	0.0186483	0.0472694	1.32542	0	67	40	124	92	253	0	61.85	36.86	142.22	94.65	242.33	5.33113	6.12352	5.88189	6.63432	6.36658	7.03612
ENSMUSG00000026321	Tnfrsf11a	1	105780718	105847981	1	protein_coding	Contralateral	76.4468	-1.62503	0.494585	-3.28564	0.00101751	0.00359931	2.44378	20	39	48	122	115	105	19.64	36	44.24	139.92	118.31	100.57	5.64645	5.82421	5.90184	6.50546	6.40038	6.30382
ENSMUSG00000007207	Stx1a	5	135023482	135051100	1	protein_coding	Contralateral	2433.8	-1.6244	0.243186	-6.67965	2.39507e-11	3.01289e-10	9.52102	709	1309	1727	3420	3693	3534	696.09	1208.36	1591.55	3922.48	3799.3	3385.02	9.63012	10.3249	10.6756	11.8354	11.7942	11.645
ENSMUSG00000090108	NA	NA	NA	NA	NA	NA	Contralateral	25.4789	-1.62424	0.747019	-2.17429	0.0296832	0.0704726	1.15198	0	7	15	62	43	18	0	6.46	13.82	71.11	44.24	17.24	4.2251	4.30708	4.39175	4.85432	4.66924	4.42826
ENSMUSG00000073388	NA	NA	NA	NA	NA	NA	Contralateral	22.8872	-1.62413	0.707538	-2.29547	0.0217061	0.0539648	1.26789	2	13	9	47	25	37	1.96	12	8.29	53.91	25.72	35.44	4.21872	4.32264	4.28537	4.65241	4.44821	4.52653
ENSMUSG00000041959	S100a10	3	93555080	93564643	1	protein_coding	Contralateral	4265.29	-1.62405	0.200866	-8.08524	6.20394e-16	1.50658e-14	13.822	1648	1859	3082	5713	6106	6873	1618	1716.08	2840.27	6552.37	6281.76	6583.26	10.7703	10.8465	11.5032	12.6011	12.5456	12.6075
ENSMUSG00000002006	Pdzd4	X	73793359	73824969	-1	protein_coding	Contralateral	4179.61	-1.62381	0.18828	-8.62448	6.43823e-18	2.14616e-16	15.6683	1542	2103	2829	5940	6044	6248	1513.93	1941.32	2607.11	6812.72	6217.98	5984.6	10.6826	11.0051	11.3894	12.6501	12.5297	12.4794
ENSMUSG00000057715	A830018L16Rik	1	11414105	11975901	1	protein_coding	Contralateral	90.7305	-1.62359	0.494947	-3.28032	0.00103689	0.00365733	2.43684	41	49	36	174	150	75	40.25	45.23	33.18	199.56	154.32	71.84	5.977	6.02463	5.90265	6.89731	6.71405	6.24614
ENSMUSG00000102697	Pcdhac2	18	37143503	37187657	1	protein_coding	Contralateral	645.326	-1.62298	0.309914	-5.23687	1.63322e-07	1.14979e-06	5.93938	242	214	519	846	901	1108	237.59	197.55	478.29	970.3	926.94	1061.29	8.18031	7.98739	8.93824	9.74148	9.68902	9.84596
ENSMUSG00000051375	Pcdh1	18	38185914	38212053	-1	protein_coding	Contralateral	1730.66	-1.62237	0.200724	-8.08258	6.34103e-16	1.53485e-14	13.8139	702	1045	926	2481	2898	2140	689.22	964.66	853.37	2845.51	2981.42	2049.78	9.58001	9.99525	9.84319	11.3562	11.4157	10.9406
ENSMUSG00000041836	Ptpre	7	135537481	135686293	1	protein_coding	Contralateral	277.87	-1.62206	0.27454	-5.9083	3.45665e-09	3.14696e-08	7.50211	147	136	138	392	428	397	144.32	125.54	127.18	449.59	440.32	380.26	7.46675	7.3513	7.36178	8.50995	8.48992	8.34653
ENSMUSG00000003418	St8sia6	2	13651021	13794064	-1	protein_coding	Contralateral	21.5839	-1.62027	0.74937	-2.16217	0.0306052	0.0723922	1.14031	5	13	0	45	36	25	4.91	12	0	51.61	37.04	23.95	4.14329	4.22173	4.08326	4.55763	4.45018	4.33904
ENSMUSG00000039106	Htr5a	5	27842149	27855088	1	protein_coding	Contralateral	129.062	-1.61985	0.505058	-3.20725	0.00134009	0.00460979	2.33632	85	19	73	216	191	169	83.45	17.54	67.27	247.74	196.5	161.88	6.59698	5.91451	6.47018	7.37826	7.19406	7.04678
ENSMUSG00000041642	Kif21b	1	136131389	136177998	1	protein_coding	Contralateral	14721.3	-1.61813	0.164732	-9.8228	8.98116e-23	6.56935e-21	20.1825	6286	6970	9637	22301	19114	22550	6171.55	6434.14	8881.14	25577.5	19664.2	21599.4	12.6663	12.7218	13.1523	14.571	14.2176	14.3438
ENSMUSG00000020658	Efr3b	12	3962554	4038915	-1	protein_coding	Contralateral	8549.48	-1.61796	0.151013	-10.714	8.7452e-27	1.46325e-24	23.8347	3923	4313	5064	13451	11117	12458	3851.58	3981.41	4666.81	15427.3	11437	11932.8	11.9847	12.0285	12.2391	13.8323	13.4324	13.4891
ENSMUSG00000102800	Gm37479	1	129833148	129836988	1	TEC	Contralateral	29.592	-1.61559	0.760333	-2.12484	0.0335996	0.0784522	1.10539	0	21	1	56	15	81	0	19.39	0.92	64.23	15.43	77.59	4.33708	4.5749	4.34927	4.95015	4.53212	5.03787
ENSMUSG00000021066	Atl1	12	69892614	69966417	1	protein_coding	Contralateral	2695.84	-1.6141	0.231951	-6.95882	3.43128e-12	4.84711e-11	10.3145	794	1581	1805	3559	3932	4328	779.54	1459.45	1663.43	4081.9	4045.18	4145.54	9.78435	10.5804	10.7479	11.9066	11.895	11.9269
ENSMUSG00000032387	Rbpms2	9	65629648	65660528	1	protein_coding	Contralateral	2807.79	-1.61398	0.219748	-7.34466	2.06288e-13	3.43494e-12	11.4641	977	1396	1981	4348	3809	4038	959.21	1288.67	1825.62	4986.82	3918.64	3867.77	10.0519	10.4274	10.8739	12.175	11.8615	11.8446
ENSMUSG00000034936	Arl4d	11	101665541	101667832	1	protein_coding	Contralateral	261.992	-1.61287	0.319229	-5.05241	4.36274e-07	2.88296e-06	5.54016	128	107	160	439	327	376	125.67	98.77	147.45	503.5	336.41	360.15	7.32093	7.13234	7.4508	8.57986	8.18807	8.25343
ENSMUSG00000015599	Ttbk1	17	46442448	46487675	-1	protein_coding	Contralateral	2733.63	-1.61082	0.158049	-10.1919	2.15482e-24	2.05172e-22	21.6879	1239	1432	1595	4182	3584	4082	1216.44	1321.91	1469.9	4796.43	3687.17	3909.92	10.3537	10.4596	10.5952	12.1222	11.7806	11.8568
ENSMUSG00000028753	Vwa5b1	4	138565360	138635884	-1	protein_coding	Contralateral	45.4031	-1.61054	0.640582	-2.51419	0.0119308	0.031968	1.49528	21	7	27	101	30	77	20.62	6.46	24.88	115.84	30.86	73.75	5.11729	4.94531	5.16214	5.79577	5.22208	5.55829
ENSMUSG00000069227	Gprin1	13	54736671	54749874	-1	protein_coding	Contralateral	10640	-1.61014	0.18034	-8.92834	4.32451e-19	1.70165e-17	16.7691	4228	4948	7428	15382	14813	16072	4151.02	4567.59	6845.4	17642	15239.4	15394.5	12.1056	12.2325	12.7709	14.0366	13.8404	13.854
ENSMUSG00000034949	Zfr2	10	81233155	81252123	1	protein_coding	Contralateral	1096.97	-1.61009	0.167866	-9.59154	8.67762e-22	5.41849e-20	19.2661	585	549	571	1569	1535	1666	574.35	506.79	526.21	1799.52	1579.19	1595.77	9.28972	9.14194	9.18616	10.6688	10.5088	10.5217
ENSMUSG00000044005	Gls2	10	128194457	128210004	1	protein_coding	Contralateral	52.7778	-1.60997	0.710401	-2.26628	0.0234343	0.0576468	1.23923	0	22	34	105	94	50	0	20.31	31.33	120.43	96.71	47.89	4.96695	5.2392	5.35685	5.96715	5.84182	5.50758
ENSMUSG00000024777	Ppp2r5b	19	6227765	6235872	-1	protein_coding	Contralateral	3854.08	-1.60966	0.201619	-7.98368	1.42033e-15	3.25938e-14	13.4869	1404	1839	2762	5067	5781	5997	1378.44	1697.62	2545.37	5811.46	5947.41	5744.18	10.5523	10.8213	11.3477	12.4284	12.4589	12.4132
ENSMUSG00000048617	Rtbdn	8	84946991	84956603	1	protein_coding	Contralateral	122.321	-1.60909	0.414472	-3.88226	0.000103489	0.000451182	3.34565	38	61	81	167	197	179	37.31	56.31	74.65	191.54	202.67	171.45	6.19124	6.37903	6.53069	7.1594	7.20335	7.07742
ENSMUSG00000106110	Gm43571	5	121715109	121718206	1	TEC	Contralateral	26.0862	-1.60896	0.714158	-2.25295	0.0242623	0.0594263	1.22602	4	8	15	65	45	11	3.93	7.38	13.82	74.55	46.3	10.54	4.29853	4.34077	4.41477	4.90072	4.70957	4.37806
ENSMUSG00000071860	2900055J20Rik	18	40256962	40257684	1	protein_coding	Contralateral	71.7834	-1.60867	0.694659	-2.31577	0.0205706	0.0514833	1.28833	0	38	42	124	137	77	0	35.08	38.71	142.22	140.94	73.75	5.20858	5.67517	5.71156	6.39021	6.3853	6.00226
ENSMUSG00000040724	Kcna2	3	107101146	107115005	1	protein_coding	Contralateral	1207.61	-1.60805	0.267185	-6.0185	1.76042e-09	1.67898e-08	7.77496	372	628	864	1967	1586	1688	365.23	579.72	796.23	2256	1631.65	1616.84	8.76563	9.30976	9.69098	10.9691	10.5679	10.5567
ENSMUSG00000097431	Gm26782	14	50870364	50879003	1	lincRNA	Contralateral	441.556	-1.60774	0.228791	-7.02711	2.1086e-12	3.0283e-11	10.5188	198	225	260	579	671	682	194.4	207.7	239.61	664.07	690.31	653.25	7.90164	7.96495	8.10511	9.16652	9.2091	9.14938
ENSMUSG00000054412	Gm4793	1	135584773	135599948	1	antisense	Contralateral	16.9457	-1.6072	0.767078	-2.09523	0.0361505	0.0835228	1.07819	0	0	9	25	48	16	0	0	8.29	28.67	49.38	15.33	3.7524	3.75192	3.85003	4.04817	4.21031	3.92449
ENSMUSG00000020436	Gabrg2	11	41910203	42000857	-1	protein_coding	Contralateral	2327.13	-1.60698	0.238559	-6.73618	1.62601e-11	2.08812e-10	9.68024	800	1021	1790	2944	3645	3611	785.43	942.5	1649.6	3376.54	3749.92	3458.77	9.77709	10.0057	10.7154	11.6342	11.7696	11.6654
ENSMUSG00000062380	Tubb3	8	123411424	123422015	1	protein_coding	Contralateral	53018.2	-1.60666	0.180222	-8.91491	4.88201e-19	1.90354e-17	16.7204	18875	29619	34537	66120	71502	95019	18531.3	27341.8	31828.2	75834.5	73560.2	91013.3	14.2635	14.7863	14.9908	16.1621	16.121	16.4088
ENSMUSG00000071033	Gm10308	17	91088493	91089391	1	protein_coding	Contralateral	8.36377	-1.60615	0.749148	-2.14397	0.0320353	0.07532	1.12309	0	1	0	35	7	2	0	0.92	0	40.14	7.2	1.92	2.75008	2.76137	2.74983	3.138	2.8355	2.77368
ENSMUSG00000029005	Draxin	4	148098437	148130698	-1	protein_coding	Contralateral	6193.57	-1.60591	0.172084	-9.33212	1.03779e-20	5.38711e-19	18.2686	2335	3516	3854	8972	8208	9748	2292.49	3245.69	3551.72	10290.2	8444.27	9337.05	11.2666	11.7236	11.8424	13.2517	12.989	13.1226
ENSMUSG00000087261	Gm15477	5	67847065	67909013	1	antisense	Contralateral	26.3503	-1.60584	0.742757	-2.162	0.0306181	0.0724128	1.14018	0	7	17	36	25	72	0	6.46	15.67	41.29	25.72	68.96	4.33332	4.40307	4.49558	4.70987	4.58697	4.88439
ENSMUSG00000003273	Car11	7	45699843	45704682	1	protein_coding	Contralateral	265.65	-1.60536	0.473196	-3.39259	0.000692349	0.00253763	2.59557	48	88	247	409	495	271	47.13	81.23	227.63	469.09	509.25	259.58	6.5611	6.92624	7.78246	8.47458	8.55778	7.90356
ENSMUSG00000059602	Syn3	10	86055125	86498896	-1	protein_coding	Contralateral	418.794	-1.60416	0.27491	-5.83524	5.37146e-09	4.75214e-08	7.32311	183	225	235	724	539	547	179.67	207.7	216.57	830.37	554.52	523.94	7.80504	7.94264	7.98305	9.37955	8.94336	8.88326
ENSMUSG00000047085	Lrrc4b	7	44429018	44463351	1	protein_coding	Contralateral	3155.37	-1.60265	0.171591	-9.33994	9.6387e-21	5.0955e-19	18.2928	1467	1378	2091	4210	4778	4749	1440.29	1272.06	1927	4828.54	4915.54	4548.8	10.5872	10.4277	10.9621	12.1554	12.1788	12.0776
ENSMUSG00000029223	Uchl1	5	66676091	66687234	1	protein_coding	Contralateral	21502.4	-1.60259	0.219047	-7.31619	2.55107e-13	4.20318e-12	11.3764	7009	10035	16547	28711	31047	34192	6881.39	9263.5	15249.2	32929.3	31940.7	32750.6	12.8472	13.2446	13.9128	14.9483	14.9073	14.941
ENSMUSG00000010154	Spire2	8	123332713	123369515	1	protein_coding	Contralateral	1128.21	-1.60258	0.26475	-6.05319	1.42007e-09	1.37337e-08	7.86221	359	556	832	1707	1403	1812	352.46	513.25	766.74	1957.8	1443.39	1735.61	8.71602	9.15411	9.63213	10.7745	10.3998	10.6264
ENSMUSG00000028785	Hpca	4	129111570	129122036	-1	protein_coding	Contralateral	1156.18	-1.6024	0.247359	-6.47801	9.29391e-11	1.06639e-09	8.97209	732	419	623	1711	1865	1437	718.67	386.79	574.14	1962.38	1918.68	1376.42	9.56138	8.82832	9.29308	10.786	10.7584	10.3497
ENSMUSG00000053930	Shisa6	11	66211725	66525964	-1	protein_coding	Contralateral	202.877	-1.60037	0.370204	-4.32293	1.53967e-05	7.85749e-05	4.10472	87	112	105	233	212	466	85.42	103.39	96.76	267.23	218.1	446.35	6.90904	7.04216	6.9948	7.80824	7.63227	8.28033
ENSMUSG00000056222	Spock1	13	57421195	57908314	-1	protein_coding	Contralateral	11555.4	-1.59851	0.171161	-9.33922	9.70465e-21	5.11467e-19	18.2912	4399	6129	7652	14911	15709	19879	4318.91	5657.79	7051.83	17101.8	16161.2	19041	12.1671	12.5262	12.8197	14.0045	13.9287	14.1486
ENSMUSG00000059974	Ntm	9	28994750	29963141	-1	protein_coding	Contralateral	5143.75	-1.59795	0.250311	-6.38385	1.72691e-10	1.89926e-09	8.72141	1914	1867	4213	7182	8094	7113	1879.15	1723.46	3882.56	8237.2	8326.99	6813.14	10.9828	10.8698	11.9343	12.928	12.9425	12.6768
ENSMUSG00000040907	Atp1a3	7	24978167	25005958	-1	protein_coding	Contralateral	13068.2	-1.59749	0.381216	-4.19051	2.78323e-05	0.000134812	3.87027	4517	4729	10362	18684	19115	19800	4434.76	4365.43	9549.27	21429.1	19665.2	18965.3	12.21	12.189	13.233	14.3165	14.2012	14.1525
ENSMUSG00000019775	Rgs17	10	5825663	5922400	-1	protein_coding	Contralateral	931.867	-1.59599	0.198683	-8.03284	9.52422e-16	2.2393e-14	13.6499	449	495	512	1443	1128	1468	440.83	456.94	471.84	1655.01	1160.47	1406.11	8.94926	8.99016	9.02714	10.5159	10.0879	10.3191
ENSMUSG00000031840	Rab3a	8	70754679	70758677	1	protein_coding	Contralateral	3576.21	-1.59463	0.20044	-7.95564	1.78203e-15	4.03568e-14	13.3941	1469	1554	2585	5035	5336	5151	1442.25	1434.53	2382.25	5774.76	5489.6	4933.85	10.6027	10.5956	11.2522	12.4089	12.3426	12.2027
ENSMUSG00000099145	Mir8116	5	137293780	137293876	1	miRNA	Contralateral	11.5397	-1.59455	0.765431	-2.0832	0.0372327	0.0856243	1.0674	0	5	0	17	15	31	0	4.62	0	19.5	15.43	29.69	3.31367	3.36556	3.31336	3.51264	3.47543	3.60031
ENSMUSG00000035064	Eef2k	7	120842831	120907450	1	protein_coding	Contralateral	1349.11	-1.59436	0.205628	-7.75363	8.9302e-15	1.81276e-13	12.7417	571	605	937	1743	1985	2162	560.6	558.49	863.51	1999.09	2042.14	2070.86	9.29428	9.28932	9.81684	10.8532	10.88	10.8975
ENSMUSG00000058966	Fam57b	7	126797668	126830219	1	protein_coding	Contralateral	3299.34	-1.59363	0.221342	-7.19982	6.02924e-13	9.33584e-12	11.0298	1358	1311	2490	4698	4331	5339	1333.28	1210.21	2294.7	5388.24	4455.67	5113.92	10.4911	10.3667	11.1918	12.3042	12.0557	12.2359
ENSMUSG00000032826	Ank2	3	126921612	127499350	-1	protein_coding	Contralateral	40505.6	-1.59336	0.121881	-13.0731	4.68895e-39	5.05059e-36	35.2967	20446	22509	20965	60166	52295	62698	20073.8	20778.5	19320.6	69005.7	53800.3	60054.8	14.3466	14.393	14.2952	16.0109	15.6747	15.8232
ENSMUSG00000035506	Slc12a8	16	33517328	33664135	1	protein_coding	Contralateral	18.8084	-1.59307	0.752032	-2.11835	0.0341452	0.0794783	1.09975	0	5	11	34	23	37	0	4.62	10.14	39	23.66	35.44	3.93787	3.99193	4.05257	4.30964	4.18378	4.28298
ENSMUSG00000006586	Runx1t1	4	13743436	13893649	1	protein_coding	Contralateral	5294.55	-1.59289	0.223099	-7.13985	9.34336e-13	1.41497e-11	10.8493	2288	2323	3661	8964	7826	5920	2246.34	2144.4	3373.86	10281	8051.27	5670.43	11.2211	11.1602	11.7548	13.2277	12.9034	12.4394
ENSMUSG00000090168	D630014O11Rik	17	73635591	73640220	-1	sense_intronic	Contralateral	25.8404	-1.59255	0.766565	-2.07752	0.0377538	0.0866865	1.06205	0	16	0	79	25	25	0	14.77	0	90.61	25.72	23.95	4.15794	4.34439	4.1571	4.93131	4.45921	4.44179
ENSMUSG00000025038	Efhc2	X	17132049	17319368	-1	protein_coding	Contralateral	91.8994	-1.59196	0.498966	-3.19051	0.00142022	0.00484579	2.31464	23	57	51	174	91	142	22.58	52.62	47	199.56	93.62	136.01	5.80704	6.11305	6.06286	6.91243	6.41371	6.64726
ENSMUSG00000031952	Chst5	8	111889136	111910447	-1	protein_coding	Contralateral	100.639	-1.59191	0.505133	-3.15147	0.0016245	0.00546702	2.26225	25	75	43	90	221	146	24.54	69.23	39.63	103.22	227.36	139.85	5.88374	6.31122	6.05011	6.54082	7.08869	6.73879
ENSMUSG00000090270	Gm17226	9	55539549	55540888	-1	antisense	Contralateral	6.47586	-1.59161	0.751598	-2.11764	0.0342055	0.0795907	1.09914	0	0	1	13	14	9	0	0	0.92	14.91	14.4	8.62	2.5688	2.56865	2.57841	2.71268	2.70854	2.65561
ENSMUSG00000058297	Spock2	10	60106219	60135198	1	protein_coding	Contralateral	11567.8	-1.59106	0.155716	-10.2177	1.65204e-24	1.59058e-22	21.7984	5020	5917	7330	16725	17827	15387	4928.6	5462.09	6755.08	19182.3	18340.2	14738.3	12.3433	12.48	12.7631	14.1592	14.099	13.8059
ENSMUSG00000035849	Krt222	11	99232761	99244085	-1	protein_coding	Contralateral	53.3348	-1.59087	0.730996	-2.1763	0.0295328	0.0701928	1.15371	0	6	47	53	130	80	0	5.54	43.31	60.79	133.74	76.63	4.93769	5.02233	5.44955	5.5914	6.02023	5.70411
ENSMUSG00000038248	Sobp	10	43002500	43174530	-1	protein_coding	Contralateral	2387.16	-1.59031	0.183565	-8.66349	4.57532e-18	1.54914e-16	15.8099	1002	1141	1617	3026	3329	4072	983.76	1053.28	1490.17	3470.59	3424.83	3900.34	10.0672	10.1532	10.5935	11.6778	11.6608	11.8288
ENSMUSG00000102481	Gm37925	1	84665189	84669443	-1	TEC	Contralateral	31.4322	-1.58948	0.765433	-2.07658	0.0378404	0.0868248	1.06136	0	21	0	90	39	27	0	19.39	0	103.22	40.12	25.86	4.37006	4.61552	4.369	5.23504	4.81549	4.68346
ENSMUSG00000070304	Scn2b	9	45117782	45130070	1	protein_coding	Contralateral	421.151	-1.58927	0.338573	-4.69404	2.67861e-06	1.57071e-05	4.8039	287	113	235	593	660	590	281.77	104.31	216.57	680.13	679	565.13	8.23446	7.30157	7.97388	9.15631	9.15501	8.95751
ENSMUSG00000009731	Kcnd1	X	7822289	7838280	1	protein_coding	Contralateral	417.72	-1.58926	0.363766	-4.3689	1.24871e-05	6.47228e-05	4.18894	86	275	276	544	601	701	84.43	253.86	254.35	623.93	618.3	671.45	7.11757	8.12129	8.12322	9.05424	9.04496	9.13435
ENSMUSG00000046093	Hpcal4	4	123183227	123194701	1	protein_coding	Contralateral	177.07	-1.58915	0.391691	-4.05716	4.9672e-05	0.000230244	3.63781	74	88	103	180	390	215	72.65	81.23	94.92	206.45	401.23	205.94	6.73235	6.80239	6.90592	7.49304	8.07485	7.49169
ENSMUSG00000084915	C230037L18Rik	15	89476236	89484847	1	antisense	Contralateral	73.5937	-1.58834	0.498224	-3.188	0.00143261	0.00488708	2.31095	38	43	23	130	92	104	37.31	39.69	21.2	149.1	94.65	99.62	5.80722	5.82924	5.63731	6.50821	6.23338	6.26266
ENSMUSG00000019146	Cacng2	15	77991748	78120028	-1	protein_coding	Contralateral	1486.73	-1.58833	0.247631	-6.41413	1.41627e-10	1.57573e-09	8.80252	580	588	1154	2095	2052	2329	569.44	542.79	1063.49	2402.8	2111.07	2230.82	9.32388	9.26552	10.0878	11.1049	10.9423	11.0117
ENSMUSG00000007653	Gabrb2	11	42419757	42629028	1	protein_coding	Contralateral	323.808	-1.58818	0.296828	-5.3505	8.77139e-08	6.41895e-07	6.19254	128	147	225	404	530	486	125.67	135.7	207.35	463.36	545.26	465.51	7.40609	7.47008	7.84669	8.62616	8.79308	8.63165
ENSMUSG00000051527	Usp29	7	6730578	6967219	1	protein_coding	Contralateral	866.221	-1.58752	0.273523	-5.80397	6.47641e-09	5.64564e-08	7.24829	291	385	673	1067	1345	1387	285.7	355.4	620.21	1223.77	1383.72	1328.53	8.43979	8.68274	9.32098	10.1231	10.2706	10.2219
ENSMUSG00000066129	Kndc1	7	139894696	139941537	1	protein_coding	Contralateral	997.984	-1.58647	0.272449	-5.823	5.77991e-09	5.08479e-08	7.29373	530	367	646	1502	1748	1057	520.35	338.78	595.33	1722.68	1798.32	1012.44	9.14774	8.65203	9.3053	10.5806	10.6334	9.93701
ENSMUSG00000068615	Gjd2	2	114009601	114013619	-1	protein_coding	Contralateral	511.664	-1.58625	0.309201	-5.13016	2.89499e-07	1.97125e-06	5.70526	160	254	377	737	852	636	157.09	234.47	347.43	845.28	876.52	609.19	7.72081	8.11518	8.52211	9.49123	9.53243	9.12782
ENSMUSG00000024395	Lims2	18	31931507	31958619	1	protein_coding	Contralateral	35.0428	-1.58512	0.730626	-2.16954	0.030042	0.0712264	1.14736	0	10	25	49	83	38	0	9.23	23.04	56.2	85.39	36.4	4.60298	4.72083	4.87164	5.14902	5.3355	4.9952
ENSMUSG00000043391	2510009E07Rik	16	21649045	21694665	-1	protein_coding	Contralateral	12415.2	-1.58507	0.153295	-10.34	4.64597e-25	5.06763e-23	22.2952	5159	6392	8138	16795	16879	20252	5065.07	5900.57	7499.71	19262.6	17364.9	19398.2	12.387	12.5902	12.91	14.1727	14.0335	14.1821
ENSMUSG00000029471	Camkk2	5	122731170	122779409	-1	protein_coding	Contralateral	3394.7	-1.58243	0.172782	-9.15853	5.26101e-20	2.41782e-18	17.6166	1358	1950	2073	5057	4424	5192	1333.28	1800.08	1910.41	5799.99	4551.35	4973.12	10.4972	10.8839	10.9608	12.4077	12.0903	12.2063
ENSMUSG00000066607	6030419C18Rik	9	58488603	58499780	1	protein_coding	Contralateral	1104.16	-1.58135	0.243829	-6.4855	8.84398e-11	1.02088e-09	8.99103	387	594	754	1348	1402	2102	379.95	548.33	694.86	1546.05	1442.36	2013.39	8.80319	9.23163	9.51291	10.4808	10.396	10.8059
ENSMUSG00000038011	Dnah10	5	124725085	124834308	1	protein_coding	Contralateral	66.6443	-1.5812	0.703863	-2.24645	0.0246749	0.0602674	1.21992	0	48	26	149	78	84	0	44.31	23.96	170.89	80.25	80.46	5.13842	5.68513	5.47581	6.42755	5.9639	5.96566
ENSMUSG00000107875	Gm44696	6	48374136	48395408	-1	lincRNA	Contralateral	14.9769	-1.58065	0.766971	-2.0609	0.0393123	0.0896751	1.04733	0	0	8	31	27	20	0	0	7.37	35.55	27.78	19.16	3.63814	3.63774	3.72186	3.97833	3.91596	3.83989
ENSMUSG00000042109	Csdc2	15	81936759	81950941	1	protein_coding	Contralateral	3658.39	-1.58064	0.218361	-7.23865	4.53169e-13	7.17824e-12	11.144	1484	1558	2723	5511	5455	4816	1456.98	1438.22	2509.43	6320.69	5612.02	4612.97	10.6178	10.6008	11.3222	12.5306	12.3745	12.1174
ENSMUSG00000073565	Prr16	18	51117898	51304641	1	protein_coding	Contralateral	274.813	-1.58053	0.459835	-3.43717	0.000587834	0.00218382	2.66078	85	60	258	262	561	412	83.45	55.39	237.76	300.49	577.15	394.63	6.96887	6.67948	7.84769	8.06668	8.7129	8.33153
ENSMUSG00000097929	Tunar	12	105333870	105383932	1	protein_coding	Contralateral	381.187	-1.57954	0.503286	-3.13845	0.00169845	0.00568702	2.24512	30	162	359	560	634	504	29.45	149.55	330.84	642.28	652.25	482.75	6.29835	7.52841	8.30049	8.99557	9.01283	8.69223
ENSMUSG00000066760	Psg16	7	17074040	17133450	1	protein_coding	Contralateral	225.19	-1.57838	0.354363	-4.45413	8.4236e-06	4.51547e-05	4.3453	87	91	166	326	360	297	85.42	84	152.98	373.9	370.36	284.48	6.96463	6.95183	7.40468	8.1906	8.18232	7.93885
ENSMUSG00000108802	Gm44769	6	71790668	71793476	1	TEC	Contralateral	76.3087	-1.57804	0.502964	-3.13748	0.00170405	0.00570466	2.24377	27	49	33	117	71	155	26.51	45.23	30.41	134.19	73.04	148.47	5.71922	5.90319	5.76015	6.47008	6.12176	6.53667
ENSMUSG00000028937	Acot7	4	152178134	152271855	1	protein_coding	Contralateral	4923.3	-1.57754	0.222367	-7.09431	1.29994e-12	1.93131e-11	10.7141	1592	2505	3695	6488	7198	7739	1563.02	2312.41	3405.19	7441.23	7405.2	7412.75	10.7407	11.2513	11.7586	12.7895	12.7831	12.7845
ENSMUSG00000052727	Map1b	13	99421464	99516602	-1	protein_coding	Contralateral	110831	-1.57745	0.105996	-14.8822	4.3004e-50	7.41132e-46	45.1301	53742	58314	64720	152621	152120	174564	52763.5	53830.7	59643.8	175044	156499	167205	15.7435	15.7704	15.9086	17.3628	17.2113	17.3008
ENSMUSG00000078816	Prkcg	7	3289179	3331099	1	protein_coding	Contralateral	121.821	-1.57696	0.398375	-3.95847	7.54322e-05	0.000337838	3.47129	51	74	58	197	173	162	50.07	68.31	53.45	225.94	177.98	155.17	6.32611	6.48448	6.35684	7.28846	7.10641	7.00632
ENSMUSG00000097814	Panct2	1	96871126	96907796	1	antisense	Contralateral	27.4072	-1.57673	0.764978	-2.06114	0.0392895	0.0896401	1.0475	0	0	19	54	37	49	0	0	17.51	61.93	38.07	46.93	4.32438	4.32355	4.53066	4.89593	4.72019	4.79058
ENSMUSG00000025810	Nrp1	8	128358604	128503363	1	protein_coding	Contralateral	4329.8	-1.5765	0.177354	-8.88903	6.1645e-19	2.37671e-17	16.624	2055	2852	1953	6079	5254	7466	2017.59	2632.73	1799.82	6972.14	5405.24	7151.26	11.061	11.408	10.9123	12.6872	12.3518	12.7208
ENSMUSG00000107116	Gm43274	5	118644373	118649372	1	TEC	Contralateral	33.8665	-1.57598	0.714092	-2.20696	0.0273166	0.0658208	1.18164	24	6	5	105	30	19	23.56	5.54	4.61	120.43	30.86	18.2	4.73908	4.52331	4.51039	5.40743	4.81219	4.68075
ENSMUSG00000024501	Dpysl3	18	43320979	43438286	-1	protein_coding	Contralateral	78250.6	-1.57554	0.157821	-9.98305	1.80815e-23	1.50539e-21	20.8224	32113	39191	53393	106856	109781	122249	31528.3	36177.9	49205.2	122556	112941	117095	15.0163	15.2014	15.6157	16.8481	16.7376	16.7864
ENSMUSG00000028439	Fam219a	4	41517691	41569538	-1	protein_coding	Contralateral	5161.25	-1.57422	0.211811	-7.43218	1.06825e-13	1.86716e-12	11.7288	1785	2642	3763	7567	7391	7335	1752.5	2438.88	3467.86	8678.76	7603.75	7025.78	10.8953	11.3269	11.7889	13.0003	12.8252	12.7206
ENSMUSG00000025959	Klf7	1	64029447	64122282	-1	protein_coding	Contralateral	13435.8	-1.57372	0.194526	-8.09001	5.96584e-16	1.45631e-14	13.8367	5067	6680	9610	19722	16581	21861	4974.75	6166.43	8856.26	22619.6	17058.3	20939.4	12.3698	12.6558	13.1391	14.3959	14.017	14.2923
ENSMUSG00000020953	Coch	12	51593341	51605771	1	protein_coding	Contralateral	691.229	-1.5735	0.211956	-7.42372	1.13873e-13	1.97831e-12	11.7037	321	368	403	859	890	1274	315.16	339.71	371.39	985.21	915.62	1220.29	8.51306	8.59418	8.69191	9.79772	9.71301	10.0481
ENSMUSG00000031937	Vstm5	9	15239045	15259416	1	protein_coding	Contralateral	241.002	-1.57338	0.396532	-3.96785	7.25237e-05	0.000326167	3.48656	187	71	100	313	426	321	183.6	65.54	92.16	358.99	438.26	307.47	7.57953	6.79314	7.03026	8.18526	8.3776	8.04064
ENSMUSG00000108146	Gm43889	6	45203810	45207490	1	TEC	Contralateral	26.5621	-1.57336	0.762167	-2.06432	0.0389874	0.0890832	1.0502	0	12	8	80	45	3	0	11.08	7.37	91.75	46.3	2.87	4.14277	4.29104	4.24424	4.94043	4.63683	4.18383
ENSMUSG00000029361	Nos1	5	117781032	117958840	1	protein_coding	Contralateral	263.415	-1.57335	0.2997	-5.24975	1.52302e-07	1.07661e-06	5.96794	150	105	152	368	381	399	147.27	96.93	140.08	422.07	391.97	382.18	7.46111	7.12942	7.41929	8.41592	8.34462	8.32052
ENSMUSG00000044067	Gpr22	12	31706867	31713947	-1	protein_coding	Contralateral	417.201	-1.57285	0.354778	-4.43332	9.27931e-06	4.94342e-05	4.30597	118	199	325	733	476	599	115.85	183.7	299.51	840.69	489.7	573.75	7.38822	7.80875	8.28873	9.38	8.79741	8.96623
ENSMUSG00000026764	Kif5c	2	49619298	49774778	1	protein_coding	Contralateral	26670.9	-1.57271	0.162375	-9.6857	3.46832e-22	2.31679e-20	19.6351	11112	13183	18237	38252	36752	40150	10909.7	12169.5	16806.6	43872.1	37809.9	38457.4	13.4874	13.6338	14.0671	15.3589	15.1583	15.1812
ENSMUSG00000001260	Gabrg1	5	70751047	70842617	-1	protein_coding	Contralateral	13.1128	-1.57261	0.765055	-2.05556	0.0398253	0.0906071	1.04284	0	2	7	30	21	15	0	1.85	6.45	34.41	21.6	14.37	3.49258	3.51223	3.56016	3.79947	3.70033	3.63669
ENSMUSG00000022829	Stxbp5l	16	37114942	37384962	-1	protein_coding	Contralateral	304.664	-1.57258	0.359578	-4.37341	1.2232e-05	6.34766e-05	4.19739	87	171	210	477	503	341	85.42	157.85	193.53	547.08	517.48	326.62	7.06374	7.56417	7.745	8.7504	8.69416	8.23609
ENSMUSG00000048978	Nrsn1	13	25252040	25270502	-1	protein_coding	Contralateral	531.392	-1.57113	0.276869	-5.67462	1.38998e-08	1.15002e-07	6.93929	200	249	384	609	905	813	196.36	229.86	353.88	698.48	931.05	778.73	7.95414	8.11162	8.55998	9.29958	9.62255	9.42162
ENSMUSG00000034891	Sncb	13	54758860	54766595	-1	protein_coding	Contralateral	471.728	-1.57073	0.402993	-3.89766	9.71286e-05	0.000426366	3.37022	175	118	419	741	843	466	171.81	108.93	386.14	849.87	867.27	446.35	7.76116	7.33532	8.58231	9.44034	9.4635	8.73643
ENSMUSG00000048895	Cdk5r1	11	80477023	80481184	1	protein_coding	Contralateral	11803.5	-1.56981	0.159816	-9.82264	8.99597e-23	6.56935e-21	20.1825	5039	5731	8080	16040	16623	18415	4947.26	5290.39	7446.26	18396.6	17101.5	17638.7	12.3507	12.4399	12.8954	14.1056	14.0077	14.0492
ENSMUSG00000025875	Tspan17	13	54789377	54796776	1	protein_coding	Contralateral	1377.59	-1.56962	0.20689	-7.58674	3.28055e-14	6.16544e-13	12.21	537	697	955	1852	1927	2201	527.22	643.41	880.1	2124.1	1982.47	2108.21	9.22474	9.46392	9.8448	10.9349	10.8489	10.9258
ENSMUSG00000021798	Ldb3	14	34526699	34588681	-1	protein_coding	Contralateral	76.6021	-1.56951	0.697949	-2.24874	0.0245289	0.0599364	1.22231	39	0	46	162	76	120	38.29	0	42.39	185.8	78.19	114.94	5.75064	5.23397	5.79061	6.63075	6.08197	6.30799
ENSMUSG00000108358	Gm44509	7	55973519	55974842	-1	TEC	Contralateral	394.22	-1.56928	0.27203	-5.76878	7.98463e-09	6.87348e-08	7.16282	250	175	188	471	657	594	245.45	161.55	173.25	540.2	675.91	568.96	8.08803	7.69165	7.75618	8.88964	9.12858	8.94515
ENSMUSG00000042064	Myo3b	2	70039126	70429198	1	protein_coding	Contralateral	183.408	-1.56902	0.383228	-4.09422	4.23591e-05	0.000198536	3.70216	67	96	116	337	237	218	65.78	88.62	106.9	386.51	243.82	208.81	6.6993	6.88627	7.01518	8.06814	7.66217	7.5319
ENSMUSG00000033849	B3galt2	1	143640664	143654614	1	protein_coding	Contralateral	1147.05	-1.56856	0.197897	-7.92614	2.26058e-15	5.04648e-14	13.297	478	607	739	1682	1610	1656	469.3	560.33	681.04	1929.12	1656.34	1586.19	9.05971	9.26841	9.50067	10.7673	10.5796	10.5266
ENSMUSG00000039860	Srrm3	5	135806890	135874772	1	protein_coding	Contralateral	4253.39	-1.56821	0.165911	-9.4521	3.32098e-21	1.8889e-19	18.7238	1776	2437	2582	6267	5281	6814	1743.67	2249.64	2379.49	7187.76	5433.01	6526.74	10.8699	11.2013	11.2744	12.7253	12.3566	12.5982
ENSMUSG00000000308	Ckmt1	2	121357714	121363737	1	protein_coding	Contralateral	415.558	-1.56731	0.253219	-6.18955	6.03349e-10	6.1491e-09	8.21119	189	190	275	531	619	661	185.56	175.39	253.43	609.02	636.82	633.13	7.83991	7.78607	8.14054	9.04467	9.09301	9.08704
ENSMUSG00000071181	3830408C21Rik	13	107031963	107033673	1	protein_coding	Contralateral	54.1839	-1.56684	0.593487	-2.64007	0.00828899	0.0232129	1.63427	8	42	23	86	76	84	7.85	38.77	21.2	98.64	78.19	80.46	5.19278	5.52491	5.3521	5.93872	5.81858	5.83322
ENSMUSG00000035964	Tmem59l	8	70483867	70487358	-1	protein_coding	Contralateral	358.096	-1.56604	0.437629	-3.57846	0.00034562	0.00135536	2.86795	70	116	352	449	571	570	68.73	107.08	324.39	514.97	587.44	545.97	6.90028	7.25219	8.28186	8.75421	8.89319	8.81638
ENSMUSG00000102277	A130050O07Rik	1	137927251	137930273	1	TEC	Contralateral	123.325	-1.56561	0.531369	-2.94638	0.00321518	0.0101169	1.99495	78	80	14	194	185	171	76.58	73.85	12.9	222.5	190.33	163.79	6.5139	6.49247	5.81834	7.25325	7.13208	7.01925
ENSMUSG00000091089	A930018M24Rik	14	50895942	50897456	-1	protein_coding	Contralateral	6.6121	-1.56556	0.736949	-2.12438	0.0336384	0.0785109	1.10507	0	0	0	7	14	18	0	0	0	8.03	14.4	17.24	2.58871	2.58856	2.58856	2.6697	2.72841	2.75322
ENSMUSG00000045348	Nyap1	5	137729899	137741607	-1	protein_coding	Contralateral	4052.74	-1.5647	0.181822	-8.6057	7.58498e-18	2.49942e-16	15.6022	1631	1993	2854	5431	5889	6220	1601.31	1839.78	2630.15	6228.94	6058.52	5957.78	10.7536	10.9335	11.3987	12.529	12.4926	12.4705
ENSMUSG00000025094	Slc18a2	19	59260878	59296012	1	protein_coding	Contralateral	6726.38	-1.56457	0.212211	-7.37271	1.67194e-13	2.82215e-12	11.5494	2750	2931	5021	10687	8932	9270	2699.93	2705.66	4627.19	12257.2	9189.11	8879.21	11.4894	11.492	12.2004	13.4946	13.1109	13.0653
ENSMUSG00000003657	Calb2	8	110137502	110168210	-1	protein_coding	Contralateral	3148.69	-1.56431	0.519974	-3.00843	0.00262604	0.00843563	2.07388	962	1079	2459	5665	5840	2276	944.49	996.05	2266.13	6497.32	6008.1	2180.05	10.028	10.0955	11.1537	12.5274	12.4249	11.1035
ENSMUSG00000098739	Gm27151	19	22438520	22448865	-1	antisense	Contralateral	19.5626	-1.56418	0.758068	-2.06337	0.0390773	0.0892706	1.04929	0	2	14	27	38	34	0	1.85	12.9	30.97	39.09	32.57	3.98242	4.00432	4.1267	4.29247	4.35774	4.30636
ENSMUSG00000000817	Fasl	1	161780689	161788495	-1	protein_coding	Contralateral	6.80321	-1.56381	0.736707	-2.12271	0.0337785	0.0787739	1.10362	0	0	0	11	6	23	0	0	0	12.62	6.17	22.03	2.60995	2.60979	2.60979	2.73361	2.6731	2.81426
ENSMUSG00000086212	Mkln1os	6	31366885	31398773	-1	lincRNA	Contralateral	44.4745	-1.56246	0.627297	-2.49077	0.0127465	0.0338114	1.47094	36	9	11	72	57	75	35.34	8.31	10.14	82.58	58.64	71.84	5.28802	5.00351	5.02622	5.62845	5.47301	5.56296
ENSMUSG00000097248	Gm2694	8	87460469	87525554	1	lincRNA	Contralateral	195.254	-1.56173	0.36199	-4.31429	1.60114e-05	8.14705e-05	4.089	99	106	94	250	198	417	97.2	97.85	86.63	286.73	203.7	399.42	6.98753	6.99155	6.90758	7.85103	7.55707	8.15356
ENSMUSG00000029651	Mtus2	5	147957320	148316065	1	protein_coding	Contralateral	5670.21	-1.56024	0.265471	-5.87726	4.17105e-09	3.75373e-08	7.42554	1497	3231	4278	7358	6749	10695	1469.74	2982.6	3942.46	8439.06	6943.27	10244.1	10.6723	11.5984	11.9659	12.973	12.7143	13.2305
ENSMUSG00000025081	Tdrd1	19	56826209	56870012	1	protein_coding	Contralateral	61.9579	-1.55978	0.519682	-3.00141	0.00268732	0.00860855	2.06507	31	37	20	87	71	121	30.44	34.16	18.43	99.78	73.04	115.9	5.59249	5.62806	5.46407	6.09723	5.93552	6.18368
ENSMUSG00000003352	Cacnb3	15	98632220	98644530	1	protein_coding	Contralateral	8538.31	-1.55975	0.159313	-9.79044	1.2376e-22	8.77728e-21	20.0566	3634	4374	5702	12311	11774	12671	3567.84	4037.72	5254.77	14119.8	12112.9	12136.8	11.8842	12.0479	12.3974	13.7146	13.5098	13.5125
ENSMUSG00000098146	Gm26935	7	30737653	30748437	1	antisense	Contralateral	48.3121	-1.55914	0.56543	-2.75744	0.00582553	0.0170453	1.7684	28	13	25	65	88	65	27.49	12	23.04	74.55	90.53	62.26	5.32234	5.15605	5.27758	5.68696	5.78323	5.60637
ENSMUSG00000055254	Ntrk2	13	58806596	59133970	1	protein_coding	Contralateral	2924.9	-1.55895	0.201401	-7.74056	9.8983e-15	1.99517e-13	12.7	1060	2046	1577	4053	3998	4599	1040.7	1888.7	1453.31	4648.48	4113.08	4405.12	10.1628	10.9258	10.589	12.093	11.9337	12.0231
ENSMUSG00000021314	Amph	13	18948205	19150921	1	protein_coding	Contralateral	2958.53	-1.55825	0.198539	-7.8486	4.20717e-15	9.02944e-14	13.0443	1128	1513	2097	4137	3900	4758	1107.46	1396.68	1932.53	4744.82	4012.26	4557.42	10.2434	10.5397	10.9571	12.1218	11.9035	12.0694
ENSMUSG00000022780	Meltf	16	31878810	31899020	1	protein_coding	Contralateral	18.9264	-1.55816	0.755974	-2.06113	0.039291	0.0896401	1.0475	0	5	11	49	20	23	0	4.62	10.14	56.2	20.58	22.03	3.90403	3.95984	4.02224	4.40951	4.12803	4.1418
ENSMUSG00000004366	Sst	16	23889581	23890844	-1	protein_coding	Contralateral	265.381	-1.55765	0.477577	-3.26157	0.00110798	0.00388583	2.41052	30	157	207	346	322	521	29.45	144.93	190.76	396.84	331.27	499.04	6.31518	7.39463	7.63216	8.31625	8.1418	8.54474
ENSMUSG00000037071	Scd1	19	44394451	44407709	-1	protein_coding	Contralateral	1316.88	-1.55726	0.211454	-7.36456	1.77729e-13	2.968e-12	11.5275	709	620	764	1529	1592	2649	696.09	572.33	704.08	1753.64	1637.83	2537.33	9.552	9.3161	9.56556	10.6851	10.6005	11.1461
ENSMUSG00000047495	Dlgap2	8	14095865	14847680	1	protein_coding	Contralateral	40.848	-1.55657	0.567243	-2.74409	0.00606783	0.0176405	1.75349	20	19	17	64	55	65	19.64	17.54	15.67	73.4	56.58	62.26	5.0803	5.05804	5.03799	5.50338	5.39278	5.43231
ENSMUSG00000097535	Gm26592	9	21034290	21037782	-1	antisense	Contralateral	19.0955	-1.55607	0.766895	-2.02906	0.0424525	0.0954751	1.02011	0	0	12	30	29	41	0	0	11.06	34.41	29.83	39.27	3.93798	3.93745	4.0638	4.27757	4.24042	4.31675
ENSMUSG00000021565	Slc6a19	13	73679745	73704865	-1	protein_coding	Contralateral	44.3564	-1.55553	0.761239	-2.04342	0.0410113	0.0928641	1.03215	0	0	35	51	96	80	0	0	32.25	58.49	98.76	76.63	4.77293	4.77141	5.16352	5.3844	5.64333	5.51114
ENSMUSG00000060257	Scrt2	2	152081529	152095802	1	protein_coding	Contralateral	5760.25	-1.55482	0.170205	-9.13497	6.54258e-20	2.99084e-18	17.5242	2350	3037	3881	7760	7509	9656	2307.21	2803.51	3576.6	8900.12	7725.15	9248.93	11.2685	11.5241	11.8445	13.0505	12.8627	13.1016
ENSMUSG00000028051	Hcn3	3	89146074	89160196	-1	protein_coding	Contralateral	1581.83	-1.55446	0.207598	-7.48785	7.00126e-14	1.24777e-12	11.9039	597	851	1087	2212	2338	2271	586.13	785.57	1001.74	2536.99	2405.3	2175.26	9.37212	9.72941	10.0292	11.1919	11.1248	10.9981
ENSMUSG00000033949	Trim36	18	46165302	46212607	-1	protein_coding	Contralateral	3434.29	-1.55415	0.172809	-8.99342	2.39656e-19	9.95238e-18	17.0021	1393	1831	2302	4754	4711	5353	1367.64	1690.23	2121.45	5452.47	4846.61	5127.33	10.532	10.8047	11.0987	12.3292	12.175	12.2488
ENSMUSG00000030729	Pgm2l1	7	100227394	100278868	1	protein_coding	Contralateral	6896.16	-1.55375	0.145444	-10.6829	1.22446e-26	1.93599e-24	23.7131	3022	3600	4498	9188	9676	10909	2966.98	3323.23	4145.21	10537.9	9954.52	10449.1	11.6189	11.7683	12.0603	13.2988	13.223	13.2875
ENSMUSG00000003410	Elavl3	9	22015005	22052023	-1	protein_coding	Contralateral	22800.8	-1.55363	0.164691	-9.43365	3.96067e-21	2.23798e-19	18.6501	10177	10599	15904	31572	29953	36902	9991.71	9784.13	14656.6	36210.6	30815.2	35346.3	13.3546	13.3265	13.8682	15.0849	14.8675	15.0524
ENSMUSG00000023036	Pcdhgc4	18	37815079	37841873	1	protein_coding	Contralateral	515.9	-1.55316	0.268479	-5.78503	7.24998e-09	6.2724e-08	7.20257	280	193	340	588	816	851	274.9	178.16	313.33	674.39	839.49	815.12	8.2899	7.85348	8.42521	9.25069	9.49501	9.46226
ENSMUSG00000056724	Nbeal2	9	110624789	110654161	-1	protein_coding	Contralateral	757.27	-1.55194	0.196471	-7.89911	2.80898e-15	6.19054e-14	13.2083	365	418	429	1133	1029	1092	358.35	385.86	395.35	1299.46	1058.62	1045.96	8.67598	8.75769	8.78478	10.1573	9.91574	9.90178
ENSMUSG00000021596	Mctp1	13	76384535	77031810	1	protein_coding	Contralateral	146.897	-1.55193	0.366743	-4.23167	2.31967e-05	0.000114286	3.94201	87	74	64	221	209	209	85.42	68.31	58.98	253.47	215.02	200.19	6.74733	6.61304	6.53114	7.54111	7.40777	7.35129
ENSMUSG00000079076	Gm3086	12	69963409	69969736	1	transcribed_processed_pseudogene	Contralateral	15.028	-1.54994	0.764128	-2.02838	0.0425217	0.0956059	1.01952	0	9	2	32	30	13	0	8.31	1.84	36.7	30.86	12.45	3.65849	3.74523	3.67817	3.98503	3.94269	3.78567
ENSMUSG00000025964	Adam23	1	63445891	63596276	1	protein_coding	Contralateral	1987.51	-1.5496	0.155378	-9.97311	1.99864e-23	1.64807e-21	20.783	918	1059	1228	2788	2869	2887	901.29	977.58	1131.68	3197.62	2951.58	2765.29	9.93578	10.0371	10.2206	11.5388	11.4365	11.3532
ENSMUSG00000050822	Slc29a4	5	142692512	142722490	1	protein_coding	Contralateral	3682.27	-1.5496	0.228032	-6.79553	1.07912e-11	1.41642e-10	9.84881	1199	1900	2811	4924	5352	5657	1177.17	1753.93	2590.52	5647.45	5506.06	5418.52	10.3442	10.8583	11.3647	12.3838	12.3506	12.3297
ENSMUSG00000038351	Sgsm2	11	74849261	74897060	-1	protein_coding	Contralateral	3437.55	-1.54933	0.208782	-7.42076	1.16446e-13	2.01489e-12	11.6957	1148	2126	2259	4687	4655	5522	1127.1	1962.55	2081.82	5375.63	4788.99	5289.21	10.2822	10.9965	11.0729	12.3094	12.1582	12.2883
ENSMUSG00000051652	Lrrc3	10	77897575	77902536	-1	protein_coding	Contralateral	1454	-1.54909	0.200104	-7.74143	9.83074e-15	1.98387e-13	12.7025	674	650	1008	1733	2265	2313	661.73	600.03	928.94	1987.62	2330.2	2215.49	9.50792	9.38899	9.92199	10.8659	11.0655	11.0022
ENSMUSG00000049946	BC030500	8	58911755	58914298	1	protein_coding	Contralateral	428.829	-1.54886	0.244615	-6.33183	2.42264e-10	2.62095e-09	8.58154	259	200	220	524	660	680	254.28	184.62	202.74	600.99	679	651.33	8.1573	7.84595	7.93551	9.0472	9.17927	9.13452
ENSMUSG00000094251	Gm25632	2	32225653	32225737	1	snoRNA	Contralateral	6.23376	-1.54829	0.749451	-2.06589	0.0388387	0.088808	1.05155	0	1	0	10	15	10	0	0.92	0	11.47	15.43	9.58	2.51998	2.5296	2.51983	2.63292	2.66847	2.61571
ENSMUSG00000019590	Cyb561	11	105933702	105953336	-1	protein_coding	Contralateral	965.453	-1.54767	0.183713	-8.42441	3.62573e-17	1.07549e-15	14.9684	497	464	589	1214	1522	1436	487.95	428.33	542.8	1392.36	1565.81	1375.46	9.07652	8.92567	9.20004	10.3203	10.4628	10.3059
ENSMUSG00000031227	Magee1	X	105120378	105123927	1	protein_coding	Contralateral	4410.45	-1.5476	0.17721	-8.73316	2.47647e-18	8.78178e-17	16.0564	1882	2139	3091	6217	6396	6349	1847.74	1974.55	2848.56	7130.42	6580.11	6081.35	10.9494	11.0356	11.514	12.7201	12.6142	12.5103
ENSMUSG00000025777	Gdap1	1	17145362	17164271	1	protein_coding	Contralateral	2307.82	-1.54743	0.242143	-6.39057	1.6527e-10	1.8223e-09	8.73938	873	1055	1763	3583	3500	2799	857.11	973.89	1624.72	4109.42	3600.75	2681	9.88724	10.0475	10.6962	11.8875	11.717	11.3373
ENSMUSG00000006651	Aplp1	7	30434982	30445535	-1	protein_coding	Contralateral	17815.7	-1.54685	0.198219	-7.80373	6.01054e-15	1.26017e-13	12.8996	6916	8102	13686	23410	26475	27067	6790.08	7479.11	12612.6	26849.5	27237.1	25925.9	12.8128	12.9419	13.6413	14.6563	14.6756	14.6092
ENSMUSG00000021892	Sh3bp5	14	31359880	31436078	-1	protein_coding	Contralateral	3177.4	-1.5463	0.243821	-6.34198	2.26835e-10	2.46331e-09	8.60848	1038	1575	2481	4473	5058	4146	1019.1	1453.91	2286.41	5130.18	5203.59	3971.22	10.1427	10.5975	11.1817	12.2335	12.2522	11.8993
ENSMUSG00000092586	Ly6g6c	17	35065388	35070050	1	protein_coding	Contralateral	12.5648	-1.54533	0.76538	-2.01904	0.043483	0.0973482	1.01167	0	0	6	31	11	24	0	0	5.53	35.55	11.32	22.99	3.41868	3.4184	3.47678	3.73274	3.53394	3.63763
ENSMUSG00000024172	St6gal2	17	55445382	55514581	1	protein_coding	Contralateral	1314.31	-1.54502	0.211791	-7.295	2.98653e-13	4.88793e-12	11.3109	504	729	882	1786	2074	1799	494.82	672.95	812.82	2048.4	2133.7	1723.16	9.14298	9.51104	9.73978	10.8783	10.9293	10.6635
ENSMUSG00000071234	Syndig1l	12	84677277	84698831	-1	protein_coding	Contralateral	223.15	-1.54481	0.503093	-3.07063	0.00213607	0.00700801	2.15441	42	74	212	204	543	252	41.24	68.31	195.37	233.97	558.63	241.38	6.42333	6.72889	7.54124	7.69893	8.524	7.72751
ENSMUSG00000039195	1110008P14Rik	2	32377097	32381938	-1	protein_coding	Contralateral	375.716	-1.54477	0.321435	-4.80587	1.54081e-06	9.37324e-06	5.02811	108	244	241	450	607	585	106.03	225.24	222.1	516.12	624.47	560.34	7.30285	7.98055	7.9671	8.81265	9.01394	8.89964
ENSMUSG00000043518	Rai2	X	161717069	161779496	1	protein_coding	Contralateral	192.11	-1.54422	0.345768	-4.46605	7.96764e-06	4.28679e-05	4.36787	93	89	117	205	260	385	91.31	82.16	107.82	235.12	267.48	368.77	6.94428	6.87264	7.05983	7.67384	7.78565	8.07375
ENSMUSG00000002799	Jag2	12	112907819	112929776	-1	protein_coding	Contralateral	1847.37	-1.54396	0.211974	-7.28371	3.24752e-13	5.28996e-12	11.2765	652	1135	1191	2673	2557	2717	640.13	1047.74	1097.59	3065.72	2630.6	2602.46	9.49969	10.1103	10.1684	11.4673	11.2723	11.2587
ENSMUSG00000091514	Gm17484	8	25754480	25769704	1	lincRNA	Contralateral	182.816	-1.54312	0.349318	-4.41751	9.98427e-06	5.2863e-05	4.27685	110	88	85	214	332	253	108	81.23	78.33	245.44	341.56	242.33	7.03449	6.84073	6.81726	7.67701	7.96749	7.667
ENSMUSG00000043999	Gpr75	11	30885358	30893729	1	protein_coding	Contralateral	142.621	-1.54247	0.446965	-3.45099	0.000558542	0.00208669	2.68054	30	87	99	205	217	205	29.45	80.31	91.24	235.12	223.25	196.36	6.17219	6.66888	6.74849	7.43968	7.39834	7.29641
ENSMUSG00000087196	Gm13373	2	28315016	28324050	-1	lincRNA	Contralateral	10.1923	-1.54081	0.762262	-2.02136	0.0432425	0.0968978	1.01369	0	0	4	21	25	8	0	0	3.69	24.09	25.72	7.66	3.1512	3.15097	3.18996	3.37568	3.38907	3.23015
ENSMUSG00000035576	L3mbtl1	2	162943472	162974522	1	protein_coding	Contralateral	60.0434	-1.53927	0.704228	-2.18576	0.0288335	0.0688154	1.16231	0	26	43	120	81	79	0	24	39.63	137.63	83.33	75.67	5.09189	5.41491	5.57368	6.19773	5.90611	5.85645
ENSMUSG00000041439	Mfsd6	1	52656286	52727462	-1	protein_coding	Contralateral	1572.76	-1.53904	0.217291	-7.08284	1.4123e-12	2.08744e-11	10.6804	649	799	1086	2500	1907	2330	637.18	737.57	1000.82	2867.31	1961.89	2231.77	9.47271	9.65107	10.0269	11.3453	10.8667	11.029
ENSMUSG00000046413	Irx3os	8	91800415	91807539	1	antisense	Contralateral	113.174	-1.53805	0.681014	-2.25847	0.0239163	0.0586724	1.23157	0	78	60	151	138	247	0	72	55.29	173.19	141.97	236.59	5.45066	6.3578	6.21416	6.94058	6.79574	7.18527
ENSMUSG00000022415	Syngr1	15	80091334	80119501	1	protein_coding	Contralateral	1525.49	-1.53802	0.214835	-7.15904	8.12416e-13	1.23685e-11	10.9077	618	740	1103	2238	2108	2204	606.75	683.11	1016.49	2566.81	2168.68	2111.09	9.40917	9.55295	10.041	11.1982	10.9861	10.9523
ENSMUSG00000047037	Nipa1	7	55977567	56019954	-1	protein_coding	Contralateral	1268.68	-1.5367	0.28067	-5.47513	4.37196e-08	3.34575e-07	6.47551	333	858	843	1545	1901	2076	326.94	792.04	776.88	1772	1955.72	1988.48	8.6447	9.69556	9.67214	10.6836	10.8063	10.8271
ENSMUSG00000035228	Ccdc106	7	5020553	5060785	1	protein_coding	Contralateral	53.1259	-1.53592	0.705476	-2.17714	0.0294704	0.0700638	1.15451	0	33	28	55	97	104	0	30.46	25.8	63.08	99.79	99.62	5.01408	5.38796	5.34049	5.66122	5.89284	5.8924
ENSMUSG00000036264	Fstl4	11	52764634	53188538	1	protein_coding	Contralateral	2017.04	-1.53391	0.239503	-6.40454	1.50824e-10	1.67373e-09	8.77632	997	1229	1010	2685	1860	4244	978.85	1134.51	930.78	3079.49	1913.54	4065.09	10.0367	10.2217	9.97347	11.4899	10.8828	11.8465
ENSMUSG00000063531	Sema3e	5	14025276	14256689	1	protein_coding	Contralateral	1171.29	-1.53354	0.549406	-2.79127	0.00525022	0.0155361	1.80866	659	353	639	2276	2178	642	647	325.86	588.88	2610.4	2240.69	614.94	9.41083	8.6009	9.29791	11.1214	10.9314	9.34984
ENSMUSG00000054477	Kcnn2	18	45268860	45686024	1	protein_coding	Contralateral	227.459	-1.53241	0.353282	-4.33763	1.4403e-05	7.40298e-05	4.13059	83	105	169	351	333	298	81.49	96.93	155.74	402.57	342.59	285.44	6.9411	7.06264	7.4287	8.27059	8.11934	7.95176
ENSMUSG00000020620	Abca8b	11	109932190	109995845	-1	protein_coding	Contralateral	134.736	-1.53177	0.401096	-3.81897	0.000134008	0.000570859	3.24347	67	54	86	220	150	216	65.78	49.85	79.25	252.32	154.32	206.89	6.53163	6.38602	6.63804	7.46195	7.08129	7.30408
ENSMUSG00000028176	Lrrc7	3	158082891	158562221	-1	protein_coding	Contralateral	579.238	-1.53149	0.309745	-4.94438	7.63883e-07	4.87764e-06	5.31179	163	359	402	910	728	857	160.03	331.4	370.47	1043.7	748.96	820.87	7.76517	8.51246	8.63201	9.7869	9.40951	9.51347
ENSMUSG00000035847	Ids	X	70343069	70365084	-1	protein_coding	Contralateral	7148.45	-1.5309	0.188643	-8.11534	4.84446e-16	1.20475e-14	13.9191	2980	3319	5319	9618	10735	10361	2925.74	3063.83	4901.81	11031.1	11044	9924.21	11.6033	11.664	12.2853	13.3633	13.3649	13.2225
ENSMUSG00000073433	Arhgdig	17	26196226	26207786	-1	protein_coding	Contralateral	598.195	-1.53029	0.281052	-5.44488	5.18394e-08	3.92704e-07	6.40594	305	232	416	799	1066	709	299.45	214.16	383.37	916.39	1096.68	679.11	8.41828	8.06783	8.68298	9.65497	9.86161	9.31542
ENSMUSG00000032598	Nckipsd	9	108808368	108818844	1	protein_coding	Contralateral	661.375	-1.5299	0.285417	-5.36024	8.31109e-08	6.11064e-07	6.21391	205	374	482	989	896	962	201.27	345.25	444.2	1134.31	921.79	921.45	8.02298	8.59516	8.87226	9.94019	9.69981	9.69956
ENSMUSG00000041351	Rap1gap	4	137664726	137729861	1	protein_coding	Contralateral	2753.84	-1.52972	0.224941	-6.80052	1.0424e-11	1.37302e-10	9.86232	1097	1202	2158	3795	4199	3837	1077.03	1109.59	1988.74	4352.57	4319.87	3675.24	10.1988	10.2364	10.9832	11.9964	11.9867	11.7769
ENSMUSG00000042596	Tfap2d	1	19103022	19166346	1	protein_coding	Contralateral	753.844	-1.52943	0.288067	-5.3093	1.10047e-07	7.95223e-07	6.09951	218	444	548	1012	1185	1059	214.03	409.86	505.02	1160.69	1219.11	1014.36	8.10727	8.81534	9.05079	10.015	10.0733	9.85682
ENSMUSG00000012819	Cdh23	10	60302748	60696490	-1	protein_coding	Contralateral	89.0774	-1.5278	0.453038	-3.37234	0.000745332	0.00271336	2.56649	30	58	47	113	119	163	29.45	53.54	43.31	129.6	122.43	156.13	5.89772	6.12866	6.03752	6.61461	6.57882	6.73942
ENSMUSG00000051343	Rab11fip5	6	85334962	85374634	-1	protein_coding	Contralateral	1006.16	-1.52607	0.30465	-5.00927	5.46375e-07	3.55195e-06	5.44953	304	473	834	1592	1492	1224	298.47	436.64	768.59	1825.9	1534.95	1172.4	8.50857	8.94303	9.60777	10.6528	10.4412	10.1144
ENSMUSG00000045912	C2cd4c	10	79606854	79614025	-1	protein_coding	Contralateral	256.359	-1.52502	0.276358	-5.51828	3.42342e-08	2.66603e-07	6.57414	130	149	131	343	368	397	127.63	137.54	120.73	393.39	378.59	380.26	7.34157	7.40102	7.29678	8.33772	8.30146	8.306
ENSMUSG00000024664	Fads3	19	10041548	10059671	1	protein_coding	Contralateral	894.874	-1.52501	0.232091	-6.57074	5.00673e-11	5.97135e-10	9.22393	404	398	645	1194	1426	1226	396.64	367.4	594.41	1369.43	1467.05	1174.32	8.82161	8.73425	9.28672	10.2748	10.358	10.0909
ENSMUSG00000085408	C530005A16Rik	4	116589733	116597630	-1	processed_transcript	Contralateral	85.9531	-1.52435	0.689255	-2.2116	0.0269946	0.0651392	1.18616	0	48	56	138	95	171	0	44.31	51.61	158.28	97.73	163.79	5.33614	5.92292	5.99055	6.6426	6.32964	6.66829
ENSMUSG00000033565	Rbfox2	15	77078990	77307053	-1	protein_coding	Contralateral	17541.6	-1.52292	0.140852	-10.8123	3.01136e-27	5.24219e-25	24.2805	7734	9443	11586	23775	24281	27159	7593.19	8717.01	10677.3	27268.1	24979.9	26014.1	12.9628	13.1472	13.4187	14.6775	14.5596	14.6142
ENSMUSG00000032536	Trak1	9	121297502	121474918	1	protein_coding	Contralateral	1730.84	-1.52292	0.219935	-6.92438	4.37876e-12	6.08578e-11	10.2157	668	874	1273	2383	2172	2904	655.84	806.81	1173.15	2733.12	2234.52	2781.58	9.52141	9.77603	10.2412	11.3069	11.0517	11.3295
ENSMUSG00000032936	Camkv	9	107935674	107949691	1	protein_coding	Contralateral	209.944	-1.52292	0.505137	-3.01486	0.00257098	0.00829032	2.08143	28	84	201	375	284	258	27.49	77.54	185.23	430.1	292.17	247.12	6.22468	6.80456	7.47226	8.23326	7.87228	7.72199
ENSMUSG00000001588	Acap1	11	69881567	69895539	-1	protein_coding	Contralateral	38.7427	-1.52275	0.636462	-2.39251	0.0167334	0.0429909	1.36662	7	32	12	65	58	53	6.87	29.54	11.06	74.55	59.67	50.77	4.85651	5.09686	4.90602	5.43259	5.33605	5.27237
ENSMUSG00000035547	Capn5	7	98121559	98178274	-1	protein_coding	Contralateral	816.193	-1.52198	0.31744	-4.79455	1.63043e-06	9.86272e-06	5.006	225	385	697	1151	1056	1328	220.9	355.4	642.33	1320.11	1086.4	1272.02	8.14669	8.6678	9.34319	10.1912	9.95966	10.1474
ENSMUSG00000051177	Plcb1	2	134786067	135475258	1	protein_coding	Contralateral	514.664	-1.5218	0.251806	-6.04352	1.50787e-09	1.45015e-08	7.83859	193	321	319	626	759	845	189.49	296.32	293.98	717.97	780.85	809.38	7.91914	8.37061	8.36237	9.32266	9.41645	9.45677
ENSMUSG00000050357	Carmil2	8	105686274	105698187	1	protein_coding	Contralateral	927.901	-1.52071	0.250789	-6.06372	1.33009e-09	1.29143e-08	7.88893	321	515	669	1139	1250	1637	315.16	475.41	616.53	1306.34	1285.98	1567.99	8.56635	9.03394	9.33605	10.2278	10.2092	10.4487
ENSMUSG00000087014	Gm16364	10	39556071	39558062	-1	antisense	Contralateral	36.216	-1.51972	0.72104	-2.10767	0.0350593	0.0812443	1.09021	0	22	18	46	71	57	0	20.31	16.59	52.76	73.04	54.6	4.67187	4.91256	4.8734	5.19162	5.32929	5.20586
ENSMUSG00000085287	4833418N02Rik	17	87274886	87282814	-1	lincRNA	Contralateral	448.381	-1.5197	0.318865	-4.76597	1.87948e-06	1.12769e-05	4.94781	222	286	204	781	703	419	217.96	264.01	188	895.75	723.24	401.34	8.00817	8.19819	7.86369	9.49562	9.26023	8.6286
ENSMUSG00000021125	Arg2	12	79130777	79156301	1	protein_coding	Contralateral	170.016	-1.51966	0.394136	-3.85567	0.000115414	0.000498135	3.30265	97	53	113	254	265	217	95.23	48.93	104.14	291.32	272.63	207.85	6.89859	6.49918	6.95897	7.76599	7.70935	7.48192
ENSMUSG00000000120	Ngfr	11	95568818	95587735	-1	protein_coding	Contralateral	4605.98	-1.51936	0.205433	-7.39589	1.4046e-13	2.40626e-12	11.6187	1732	2391	3403	5352	6413	8202	1700.47	2207.18	3136.09	6138.33	6597.6	7856.23	10.8456	11.1852	11.6447	12.528	12.6233	12.854
ENSMUSG00000052512	Nav2	7	48908716	49610090	1	protein_coding	Contralateral	5617.7	-1.51913	0.149835	-10.1386	3.72241e-24	3.35874e-22	21.4738	2762	2828	3613	7969	7033	9061	2711.71	2610.58	3329.62	9139.83	7235.45	8679.02	11.4791	11.4291	11.7488	13.0837	12.7739	13.0152
ENSMUSG00000004360	9330159F19Rik	10	29211606	29230779	1	protein_coding	Contralateral	5620.46	-1.51867	0.13731	-11.0602	1.95738e-28	3.96865e-26	25.4014	2986	2774	3447	8049	7487	8477	2931.64	2560.73	3176.64	9231.58	7702.51	8119.64	11.5818	11.4042	11.6873	13.0973	12.8572	12.9271
ENSMUSG00000042453	Reln	5	21884454	22344702	-1	protein_coding	Contralateral	27707.9	-1.51807	0.184152	-8.24358	1.67139e-16	4.44423e-15	14.3522	10654	15012	19759	38817	42688	36836	10460	13857.9	18209.2	44520.1	43916.8	35283.1	13.435	13.8121	14.1787	15.3827	15.3643	15.0691
ENSMUSG00000031613	Hpgd	8	56294585	56321043	1	protein_coding	Contralateral	292.915	-1.518	0.524771	-2.89268	0.00381966	0.0117592	1.92962	46	212	174	598	539	121	45.16	195.7	160.35	685.86	554.52	115.9	6.50424	7.65669	7.47686	8.89833	8.67722	7.19773
ENSMUSG00000042529	Kcnj12	11	61022564	61071131	1	protein_coding	Contralateral	100.51	-1.51774	0.693876	-2.18734	0.0287179	0.0685777	1.16382	0	32	89	126	125	228	0	29.54	82.02	144.51	128.6	218.39	5.3778	5.84521	6.3307	6.69672	6.61657	7.00569
ENSMUSG00000050640	Tmem150c	5	100077872	100159808	-1	protein_coding	Contralateral	1220.25	-1.5171	0.241201	-6.28978	3.17918e-10	3.37377e-09	8.47189	412	731	844	1750	1545	1950	404.5	674.8	777.8	2007.11	1589.47	1867.79	8.89327	9.5	9.67107	10.8323	10.5439	10.7435
ENSMUSG00000044141	E130201H02Rik	7	120597625	120598475	1	processed_pseudogene	Contralateral	18.2279	-1.51671	0.733741	-2.06709	0.038726	0.0886092	1.05252	1	8	10	19	28	43	0.98	7.38	9.22	21.79	28.81	41.19	3.92562	3.99795	4.01757	4.14022	4.20136	4.29927
ENSMUSG00000032878	Ccdc85a	11	28385685	28584324	-1	protein_coding	Contralateral	1342.46	-1.51509	0.189426	-7.9983	1.26149e-15	2.9182e-14	13.5349	604	668	925	1709	1891	2179	593	616.64	852.45	1960.09	1945.43	2087.14	9.36514	9.41179	9.80415	10.8309	10.8218	10.9096
ENSMUSG00000014837	4931428F04Rik	8	105280409	105289864	-1	protein_coding	Contralateral	6214.2	-1.51438	0.185582	-8.16019	3.34509e-16	8.54063e-15	14.0685	2525	3099	4573	8601	8449	9578	2479.03	2860.74	4214.32	9864.68	8692.21	9174.22	11.3711	11.5592	12.07	13.1974	13.0292	13.101
ENSMUSG00000043017	Ptgir	7	16906490	16910905	1	protein_coding	Contralateral	35.7098	-1.51373	0.624779	-2.42283	0.0154003	0.0399454	1.39853	25	9	13	48	46	70	24.54	8.31	11.98	55.05	47.32	67.05	4.97353	4.80195	4.84398	5.22149	5.16571	5.30309
ENSMUSG00000072720	Myo18b	5	112688876	112896362	-1	protein_coding	Contralateral	208.537	-1.51266	0.3132	-4.82971	1.36733e-06	8.38596e-06	5.07645	120	100	112	301	307	289	117.82	92.31	103.22	345.22	315.84	276.82	7.17849	7.00194	7.08101	8.07777	7.99725	7.87922
ENSMUSG00000097303	3110083C13Rik	14	57999323	58003695	1	lincRNA	Contralateral	42.031	-1.51201	0.584653	-2.58617	0.00970484	0.0266666	1.57403	11	28	20	52	61	78	10.8	25.85	18.43	59.64	62.76	74.71	5.01122	5.16951	5.09495	5.44319	5.465	5.54264
ENSMUSG00000089706	B230216N24Rik	1	98031116	98057680	-1	processed_transcript	Contralateral	128.483	-1.50967	0.418492	-3.60741	0.000309271	0.00122584	2.91156	76	52	70	114	202	256	74.62	48	64.51	130.75	207.81	245.21	6.56884	6.33817	6.48735	6.92406	7.26524	7.39615
ENSMUSG00000024299	Adamts10	17	33524204	33553782	1	protein_coding	Contralateral	3773.83	-1.50834	0.164536	-9.16725	4.85253e-20	2.27015e-18	17.6439	1607	2184	2432	5479	4997	5620	1577.74	2016.09	2241.25	6283.99	5140.84	5383.08	10.7285	11.0459	11.1834	12.5316	12.2679	12.3284
ENSMUSG00000102533	Gm37226	9	88682932	88686186	-1	TEC	Contralateral	40.3606	-1.50796	0.594246	-2.5376	0.0111617	0.0301056	1.52135	15	13	28	68	48	65	14.73	12	25.8	77.99	49.38	62.26	5.00754	4.97649	5.12051	5.51123	5.32003	5.41215
ENSMUSG00000026469	Xpr1	1	155275701	155417415	-1	protein_coding	Contralateral	17370.2	-1.50776	0.162092	-9.30189	1.37967e-20	6.99331e-19	18.1553	7264	9125	12284	23183	24619	26548	7131.75	8423.46	11320.5	26589.1	25327.7	25428.8	12.8778	13.1002	13.4958	14.6423	14.577	14.5823
ENSMUSG00000069670	Nkain2	10	31689310	32890462	-1	protein_coding	Contralateral	74.5746	-1.50741	0.522326	-2.88595	0.00390232	0.0119837	1.92141	41	27	41	141	119	63	40.25	24.92	37.78	161.72	122.43	60.34	5.8303	5.67181	5.80627	6.56619	6.38639	6.00119
ENSMUSG00000029778	Adcyap1r1	6	55451978	55501451	1	protein_coding	Contralateral	709.976	-1.50728	0.230161	-6.54881	5.79958e-11	6.86942e-10	9.16308	406	303	445	1022	1057	952	398.61	279.7	410.1	1172.15	1087.43	911.87	8.77873	8.39093	8.80996	10.012	9.92439	9.71932
ENSMUSG00000042724	Map3k9	12	81721010	81781175	-1	protein_coding	Contralateral	4152.27	-1.50634	0.151837	-9.92081	3.38004e-23	2.61218e-21	20.583	2275	2061	2496	6101	5133	6472	2233.58	1902.55	2300.23	6997.37	5280.75	6199.16	11.1911	10.9823	11.2293	12.6881	12.3175	12.5286
ENSMUSG00000087476	Rap1gapos	4	137696979	137706606	-1	antisense	Contralateral	6.31642	-1.50577	0.732594	-2.0554	0.0398403	0.0906294	1.04273	0	0	0	10	8	19	0	0	0	11.47	8.23	18.2	2.52558	2.52543	2.52543	2.63852	2.60847	2.69794
ENSMUSG00000030866	Ern2	7	122169893	122186207	-1	protein_coding	Contralateral	7.52621	-1.50556	0.743743	-2.0243	0.0429395	0.0963567	1.01612	0	0	1	18	22	1	0	0	0.92	20.64	22.63	0.96	2.71868	2.71851	2.72832	2.91223	2.92878	2.72879
ENSMUSG00000070476	Fam217b	2	178414524	178424428	1	protein_coding	Contralateral	434.293	-1.50433	0.425753	-3.53335	0.000410331	0.00158699	2.79942	66	235	380	531	768	600	64.8	216.93	350.2	609.02	790.11	574.71	6.89248	7.96407	8.44821	9.03445	9.31944	8.97251
ENSMUSG00000027950	Chrnb2	3	89746195	89764632	-1	protein_coding	Contralateral	5059.27	-1.50242	0.217306	-6.91385	4.71684e-12	6.53457e-11	10.1848	1670	2924	3747	6813	6939	7946	1639.6	2699.2	3453.11	7813.98	7138.74	7611.02	10.8079	11.4589	11.7822	12.8598	12.7402	12.825
ENSMUSG00000057455	Rit2	18	30973489	31317290	-1	protein_coding	Contralateral	606.156	-1.5023	0.408393	-3.67858	0.000234536	0.000952403	3.02118	131	201	624	697	1000	960	128.61	185.55	575.06	799.41	1028.79	919.53	7.53032	7.8916	9.10763	9.47985	9.76999	9.64085
ENSMUSG00000073164	2410018L13Rik	12	22953997	23010284	-1	lincRNA	Contralateral	176.286	-1.50093	0.515196	-2.91333	0.003576	0.0110923	1.95498	20	85	160	208	241	340	19.64	78.47	147.45	238.56	247.94	325.67	6.06216	6.73975	7.19028	7.58187	7.6156	7.85626
ENSMUSG00000033152	Podxl2	6	88842558	88875044	-1	protein_coding	Contralateral	10800.2	-1.50085	0.183553	-8.17664	2.91878e-16	7.4966e-15	14.1251	4311	5546	8003	14749	14499	16956	4232.51	5119.62	7375.3	16916	14916.4	16241.2	12.135	12.3877	12.8739	13.9838	13.8152	13.9293
ENSMUSG00000062151	Unc13c	9	73479422	73968966	-1	protein_coding	Contralateral	505.676	-1.49989	0.261015	-5.74637	9.11783e-09	7.76751e-08	7.10972	284	212	325	695	598	885	278.83	195.7	299.51	797.11	615.21	847.69	8.30316	7.94603	8.37658	9.43154	9.14542	9.50091
ENSMUSG00000108077	6330415B21Rik	6	77380260	77382459	-1	TEC	Contralateral	35.2433	-1.49977	0.660151	-2.27186	0.0230949	0.0569655	1.24439	15	26	4	58	41	63	14.73	24	3.69	66.52	42.18	60.34	4.8479	4.94194	4.71857	5.2733	5.10031	5.2336
ENSMUSG00000020668	Kif3c	12	3365132	3406494	1	protein_coding	Contralateral	8898.69	-1.49958	0.157208	-9.53883	1.44452e-21	8.61417e-20	19.0648	4227	4367	6134	12743	11807	13359	4150.04	4031.26	5652.89	14615.2	12146.9	12795.8	12.0899	12.0514	12.5001	13.7667	13.5195	13.589
ENSMUSG00000026426	Arl8a	1	135146824	135156269	1	protein_coding	Contralateral	7191.3	-1.49917	0.207832	-7.21339	5.45763e-13	8.51963e-12	11.0696	2568	3768	5546	9275	10131	11460	2521.25	3478.31	5111.01	10637.7	10422.6	10976.9	11.4078	11.8319	12.3412	13.3155	13.2883	13.3574
ENSMUSG00000034040	Wbscr17	5	130872082	131308497	-1	protein_coding	Contralateral	1222.08	-1.49911	0.257965	-5.81131	6.19874e-09	5.40907e-08	7.26688	386	725	894	1473	1660	2154	378.97	669.26	823.88	1689.42	1707.78	2063.19	8.81634	9.48944	9.74004	10.6186	10.6321	10.8665
ENSMUSG00000022456	Sept3	15	82274935	82294442	1	protein_coding	Contralateral	18078.4	-1.49791	0.175961	-8.51273	1.69886e-17	5.34274e-16	15.2722	7086	9927	12966	24858	24279	28097	6956.99	9163.8	11949	28510.2	24977.9	26912.5	12.8484	13.2166	13.572	14.7401	14.5621	14.6625
ENSMUSG00000030486	Zfp108	7	24254794	24262445	1	protein_coding	Contralateral	121.076	-1.49716	0.431851	-3.46685	0.000526589	0.00198279	2.70272	34	80	75	181	170	175	33.38	73.85	69.12	207.59	174.89	167.62	6.14892	6.52432	6.48743	7.21785	7.08898	7.05805
ENSMUSG00000025092	Hspa12a	19	58795751	58860984	-1	protein_coding	Contralateral	10804.1	-1.49687	0.156689	-9.55312	1.25847e-21	7.61e-20	19.1186	4808	5800	7321	13949	13781	18612	4720.46	5354.09	6746.79	15998.4	14177.7	17827.4	12.2808	12.4482	12.7561	13.9099	13.7481	14.055
ENSMUSG00000032181	Scg3	9	75643189	75684056	-1	protein_coding	Contralateral	9184.22	-1.49623	0.197729	-7.56708	3.81707e-14	7.08873e-13	12.1494	3594	4495	7112	11921	12568	14899	3528.57	4149.42	6554.18	13672.5	12929.8	14270.9	11.877	12.0916	12.6989	13.68	13.6053	13.7373
ENSMUSG00000075478	Slitrk1	14	108909991	108914239	-1	protein_coding	Contralateral	383.233	-1.49562	0.372816	-4.01167	6.02897e-05	0.000275825	3.55937	165	107	337	595	522	531	162	98.77	310.57	682.42	537.03	508.61	7.66881	7.23431	8.29354	9.11067	8.85641	8.79954
ENSMUSG00000029552	Tes	6	17065149	17105828	1	protein_coding	Contralateral	2678.34	-1.49545	0.153118	-9.76665	1.56549e-22	1.10121e-20	19.9581	1192	1536	1721	3567	3770	4099	1170.3	1417.91	1586.02	4091.07	3878.52	3926.2	10.3054	10.5498	10.6931	11.9149	11.8458	11.8617
ENSMUSG00000045658	Pid1	1	84036296	84364180	-1	protein_coding	Contralateral	1346.33	-1.4945	0.202338	-7.38615	1.51145e-13	2.57903e-12	11.5885	584	672	969	1721	1853	2204	573.37	620.34	893	1973.85	1906.34	2111.09	9.32518	9.41944	9.86138	10.8404	10.7972	10.9245
ENSMUSG00000034586	Hid1	11	115347707	115367756	-1	protein_coding	Contralateral	1657.16	-1.49415	0.256197	-5.83202	5.47589e-09	4.83956e-08	7.31519	538	915	1273	2491	2414	2147	528.2	844.65	1173.15	2856.98	2483.49	2056.49	9.24979	9.82407	10.2317	11.3516	11.1742	10.9358
ENSMUSG00000039115	Itga9	9	118606690	118901003	1	protein_coding	Contralateral	1149.86	-1.4941	0.271981	-5.49341	3.94255e-08	3.03465e-07	6.51789	348	862	677	1393	1512	2072	341.66	795.73	623.9	1597.66	1555.52	1984.65	8.6869	9.68438	9.39294	10.5326	10.5	10.8004
ENSMUSG00000052154	Gm9870	5	72912587	72914942	-1	TEC	Contralateral	88.1803	-1.49403	0.509811	-2.93056	0.00338355	0.0105676	1.97602	18	55	60	94	130	171	17.67	50.77	55.29	107.81	133.74	163.79	5.7307	6.08035	6.11901	6.47662	6.61318	6.75037
ENSMUSG00000040829	Zmynd15	11	70459433	70466202	1	protein_coding	Contralateral	47.1067	-1.49324	0.71746	-2.08129	0.0374071	0.0859909	1.06555	0	15	39	75	58	91	0	13.85	35.94	86.02	59.67	87.16	4.90647	5.091	5.32064	5.68448	5.51246	5.69265
ENSMUSG00000058756	Thra	11	98740638	98769006	1	protein_coding	Contralateral	14313.6	-1.49314	0.20486	-7.28857	3.13257e-13	5.10755e-12	11.2918	6049	6532	11096	21234	21243	18248	5938.87	6029.81	10225.7	24353.8	21854.5	17478.7	12.6131	12.6333	13.3389	14.5029	14.3574	14.0574
ENSMUSG00000036333	Kidins220	12	24974925	25063152	1	protein_coding	Contralateral	26435.6	-1.49276	0.168447	-8.86193	7.86406e-19	2.98523e-17	16.525	11590	13033	19296	37150	36297	39120	11379	12031	17782.5	42608.2	37341.8	37470.8	13.5442	13.6188	14.1432	15.3197	15.1418	15.1465
ENSMUSG00000050222	Il17d	14	57524829	57543165	1	protein_coding	Contralateral	151.832	-1.49256	0.42072	-3.54764	0.000388692	0.00151145	2.82061	40	82	117	207	211	244	39.27	75.7	107.82	237.41	217.07	233.71	6.33732	6.68353	6.91089	7.50572	7.43326	7.4939
ENSMUSG00000038704	Aspdh	7	44465391	44467758	1	protein_coding	Contralateral	99.0235	-1.49208	0.431147	-3.46072	0.00053873	0.00202188	2.69424	63	43	47	147	122	162	61.85	39.69	43.31	168.6	125.51	155.17	6.28742	6.08869	6.12425	6.89308	6.69335	6.83613
ENSMUSG00000024330	Col11a2	17	34039437	34066685	1	protein_coding	Contralateral	1007.93	-1.49043	0.237707	-6.27002	3.60996e-10	3.80514e-09	8.41963	396	714	552	1579	1349	1349	388.79	659.11	508.7	1810.99	1387.83	1292.13	8.82059	9.43549	9.13129	10.6517	10.3278	10.2413
ENSMUSG00000019852	Arfgef3	10	18581839	18743949	-1	protein_coding	Contralateral	799.081	-1.49036	0.200786	-7.42263	1.14814e-13	1.99265e-12	11.7006	483	431	401	1151	1121	1127	474.21	397.86	369.55	1320.11	1153.27	1079.49	9.00498	8.80649	8.72379	10.1972	10.0371	9.95909
ENSMUSG00000061411	Nol4l	2	153407462	153529971	-1	protein_coding	Contralateral	5963.32	-1.49004	0.140962	-10.5705	4.08161e-26	5.6274e-24	23.2497	2757	3494	3689	8113	7583	9753	2706.8	3225.38	3399.66	9304.98	7801.28	9341.84	11.4841	11.7145	11.7838	13.1161	12.8821	13.1214
ENSMUSG00000030376	Slc8a2	7	16129826	16161063	1	protein_coding	Contralateral	2301.32	-1.48856	0.244495	-6.08832	1.14101e-09	1.11919e-08	7.9511	863	1156	1779	3782	3102	2845	847.29	1067.13	1639.47	4337.66	3191.29	2725.06	9.87409	10.1641	10.7088	11.9581	11.5623	11.3592
ENSMUSG00000032946	Rasgrp2	19	6399340	6415216	1	protein_coding	Contralateral	608.382	-1.48822	0.255611	-5.82219	5.80805e-09	5.10173e-08	7.29228	256	452	292	828	939	832	251.34	417.25	269.1	949.65	966.03	796.93	8.24444	8.78593	8.31526	9.70754	9.72751	9.5079
ENSMUSG00000092470	Gm20518	16	17835277	17891671	-1	protein_coding	Contralateral	53.0415	-1.4877	0.722313	-2.05963	0.0394336	0.0898583	1.04644	0	33	27	145	52	45	0	30.46	24.88	166.3	53.5	43.1	4.90563	5.30152	5.24161	6.14212	5.51173	5.42332
ENSMUSG00000042807	Hecw2	1	53806876	54195168	-1	protein_coding	Contralateral	1031.54	-1.48718	0.324157	-4.58783	4.47875e-06	2.53071e-05	4.59676	242	865	576	1473	1485	1467	237.59	798.5	530.82	1689.42	1527.75	1405.16	8.25479	9.65779	9.17401	10.5642	10.4415	10.3397
ENSMUSG00000042105	Inpp5f	7	128611328	128696425	1	protein_coding	Contralateral	4809.2	-1.48588	0.201279	-7.3822	1.55697e-13	2.64623e-12	11.5774	1835	2561	3606	6715	7118	6621	1801.59	2364.11	3323.17	7701.59	7322.89	6341.88	10.9264	11.2807	11.7269	12.8346	12.768	12.578
ENSMUSG00000034402	Kcnh5	12	74897220	75177332	-1	protein_coding	Contralateral	314.597	-1.4855	0.377361	-3.93654	8.26635e-05	0.000367076	3.43524	163	201	136	545	546	240	160.03	185.55	125.33	625.07	561.72	229.88	7.58912	7.71999	7.38	8.90482	8.79529	7.91645
ENSMUSG00000001507	Itga3	11	95044474	95076801	-1	protein_coding	Contralateral	1086.57	-1.48532	0.237022	-6.26656	3.69102e-10	3.88109e-09	8.41105	380	750	670	1468	1642	1528	373.08	692.34	617.45	1683.68	1689.27	1463.58	8.78499	9.50996	9.3739	10.5849	10.5892	10.4138
ENSMUSG00000069911	Fam196b	11	34314822	34422640	1	protein_coding	Contralateral	175.174	-1.48214	0.557605	-2.65805	0.00785938	0.0221502	1.65462	15	60	184	215	238	334	14.73	55.39	169.57	246.59	244.85	319.92	5.93325	6.49295	7.27263	7.58412	7.57875	7.81534
ENSMUSG00000045657	Pcdhb10	18	37411664	37414514	1	protein_coding	Contralateral	132.687	-1.48075	0.400935	-3.69325	0.000221406	0.000902913	3.04435	48	71	92	208	175	188	47.13	65.54	84.78	238.56	180.04	180.07	6.35919	6.52679	6.67553	7.40936	7.19022	7.19071
ENSMUSG00000038605	Samd10	2	181595218	181599212	-1	protein_coding	Contralateral	2231.76	-1.48068	0.216761	-6.83096	8.43463e-12	1.12336e-10	9.94948	803	1268	1647	3008	2976	3552	788.38	1170.51	1517.82	3449.94	3061.66	3402.26	9.78263	10.2789	10.6082	11.6587	11.5052	11.641
ENSMUSG00000032968	Inha	1	75507077	75510366	1	protein_coding	Contralateral	272.715	-1.48066	0.421231	-3.51508	0.000439615	0.0016855	2.77327	62	133	238	255	503	442	60.87	122.77	219.33	292.47	517.48	423.37	6.77929	7.29727	7.79616	8.06153	8.61874	8.41907
ENSMUSG00000017167	Cntnap1	11	101170523	101190724	1	protein_coding	Contralateral	773.806	-1.48046	0.235021	-6.29929	2.9902e-10	3.1909e-09	8.49609	356	496	428	1267	1031	968	349.52	457.87	394.43	1453.15	1060.68	927.19	8.65325	8.95504	8.78735	10.2982	9.92558	9.76777
ENSMUSG00000030255	Sspn	6	145931641	145965223	1	protein_coding	Contralateral	113.959	-1.48039	0.46938	-3.15394	0.00161084	0.0054253	2.26558	27	64	86	125	163	217	26.51	59.08	79.25	143.37	167.69	207.85	6.01821	6.35174	6.51067	6.88731	6.99945	7.16037
ENSMUSG00000063063	Ctnna2	6	76881637	77979699	-1	protein_coding	Contralateral	8096.9	-1.48033	0.164197	-9.0156	1.95802e-19	8.35258e-18	17.0782	3601	4180	5762	11356	10877	12176	3535.44	3858.64	5310.07	13024.5	11190.1	11662.7	11.8681	11.9837	12.407	13.6017	13.3991	13.4543
ENSMUSG00000035184	Fam124a	14	62555737	62608486	1	protein_coding	Contralateral	1073.62	-1.47968	0.180309	-8.2064	2.27928e-16	5.94267e-15	14.226	551	545	692	1503	1441	1622	540.97	503.1	637.72	1723.82	1482.48	1553.62	9.22016	9.13465	9.41412	10.6141	10.4298	10.4872
ENSMUSG00000039652	Cpeb3	19	37021291	37208601	-1	protein_coding	Contralateral	801.027	-1.47937	0.244771	-6.04392	1.50412e-09	1.44734e-08	7.83943	320	404	603	1134	1152	1125	314.17	372.94	555.7	1300.61	1185.16	1077.57	8.54106	8.73101	9.18311	10.1776	10.0674	9.95491
ENSMUSG00000030653	Gm45837	7	101410886	101512819	1	protein_coding	Contralateral	1873.33	-1.47923	0.160521	-9.21517	3.10791e-20	1.49197e-18	17.8262	860	1178	1096	2487	2828	2648	844.34	1087.43	1010.04	2852.4	2909.4	2536.37	9.84848	10.1636	10.0713	11.3823	11.4077	11.2329
ENSMUSG00000043079	Synpo	18	60593973	60660142	-1	protein_coding	Contralateral	461.445	-1.47858	0.354933	-4.1658	3.10262e-05	0.000149192	3.82625	223	305	215	416	446	1184	218.94	281.55	198.14	477.12	458.84	1134.09	8.01395	8.26601	7.91518	8.81673	8.77529	9.76987
ENSMUSG00000024462	Gabbr1	17	37045966	37075067	1	protein_coding	Contralateral	15154.4	-1.47778	0.157684	-9.37179	7.13136e-21	3.86484e-19	18.4129	7014	7556	10813	19980	20147	24490	6886.3	6975.08	9964.9	22915.5	20726.9	23457.6	12.8182	12.8352	13.312	14.4288	14.294	14.4603
ENSMUSG00000071656	Lrrn4cl	19	8850785	8853909	1	protein_coding	Contralateral	74.3644	-1.47702	0.656062	-2.25134	0.0243642	0.0596439	1.22443	38	2	57	133	79	126	37.31	1.85	52.53	152.54	81.27	120.69	5.75975	5.30395	5.89851	6.49515	6.11331	6.34443
ENSMUSG00000004508	Gab2	7	97081586	97308946	1	protein_coding	Contralateral	2952.69	-1.47693	0.185759	-7.95077	1.85359e-15	4.18674e-14	13.3781	1205	1729	2007	4355	3872	4290	1183.06	1596.07	1849.58	4994.85	3983.46	4109.15	10.3303	10.7134	10.903	12.1909	11.8963	11.9367
ENSMUSG00000035735	Dagla	19	10245265	10304877	-1	protein_coding	Contralateral	475.531	-1.47658	0.215018	-6.86724	6.54547e-12	8.90329e-11	10.0504	268	254	266	623	680	727	263.12	234.47	245.14	714.53	699.57	696.35	8.23251	8.11641	8.16085	9.28879	9.26594	9.26111
ENSMUSG00000023960	Enpp5	17	44078813	44086567	1	protein_coding	Contralateral	2190.64	-1.47579	0.239645	-6.15824	7.3557e-10	7.38742e-09	8.13151	733	1220	1696	2750	3532	3077	719.65	1126.2	1562.98	3154.04	3633.67	2947.28	9.66505	10.2261	10.6411	11.5385	11.7207	11.4515
ENSMUSG00000024589	Nedd4l	18	64887756	65217826	1	protein_coding	Contralateral	3364.75	-1.47565	0.175432	-8.4115	4.04793e-17	1.19048e-15	14.9243	1434	1895	2309	4682	4241	5398	1407.89	1749.31	2127.9	5369.89	4363.08	5170.44	10.5689	10.8485	11.1018	12.3076	12.0361	12.2582
ENSMUSG00000028773	Fabp3	4	130308595	130315463	1	protein_coding	Contralateral	104.792	-1.47418	0.495301	-2.97632	0.00291728	0.00927097	2.03287	60	22	77	131	186	143	58.91	20.31	70.96	150.25	191.35	136.97	6.285	5.87858	6.38104	6.84516	7.02004	6.78251
ENSMUSG00000062995	Ica1	6	8630527	8778488	-1	protein_coding	Contralateral	496.733	-1.4734	0.329849	-4.46691	7.93581e-06	4.27259e-05	4.36931	138	290	386	743	737	638	135.49	267.7	355.72	852.16	758.21	611.1	7.57934	8.24549	8.54052	9.48988	9.3601	9.12223
ENSMUSG00000074671	Tspyl3	2	153222370	153225441	-1	protein_coding	Contralateral	388.324	-1.47312	0.430585	-3.4212	0.000623449	0.0023052	2.63729	70	177	371	648	517	502	68.73	163.39	341.9	743.21	531.88	480.84	6.92538	7.65962	8.37877	9.19493	8.83715	8.73113
ENSMUSG00000039546	Ajap1	4	153373221	153482811	-1	protein_coding	Contralateral	307.975	-1.47292	0.341668	-4.31096	1.62547e-05	8.24837e-05	4.08363	156	129	214	363	316	665	153.16	119.08	197.22	416.33	325.1	636.97	7.55557	7.34248	7.77878	8.4904	8.24766	8.9241
ENSMUSG00000029449	Rhof	5	123103044	123132692	-1	protein_coding	Contralateral	85.4885	-1.47274	0.507099	-2.90424	0.00368144	0.0113906	1.94345	63	27	38	159	94	117	61.85	24.92	35.02	182.36	96.71	112.07	6.14314	5.79502	5.90419	6.78891	6.38094	6.46926
ENSMUSG00000100706	Gm19744	8	48843665	48869901	1	processed_transcript	Contralateral	292.598	-1.47098	0.42991	-3.4216	0.000622541	0.00230233	2.63783	56	264	146	343	376	566	54.98	243.7	134.55	393.39	386.82	542.14	6.72505	7.92506	7.39743	8.38431	8.3682	8.70755
ENSMUSG00000036817	Sun1	5	139200637	139249840	1	protein_coding	Contralateral	7038.85	-1.46994	0.183313	-8.01877	1.06808e-15	2.49083e-14	13.6037	3079	3878	4857	10174	7859	11902	3022.94	3579.85	4476.05	11668.8	8085.22	11400.2	11.6462	11.8693	12.1647	13.4376	12.9492	13.4067
ENSMUSG00000021288	Klc1	12	111758849	111807844	1	protein_coding	Contralateral	31654.1	-1.46906	0.180314	-8.14723	3.7237e-16	9.46522e-15	14.0239	12401	17305	23563	41775	42538	50514	12175.2	15974.6	21714.9	47912.7	43762.5	48384.5	13.6524	14.0167	14.4292	15.4955	15.3732	15.5087
ENSMUSG00000094910	D430019H16Rik	12	105453856	105493095	1	protein_coding	Contralateral	8379.45	-1.46882	0.202621	-7.2491	4.19555e-13	6.73869e-12	11.1714	3408	3985	6661	11702	11220	12684	3345.95	3678.63	6138.56	13421.3	11543	12149.3	11.7976	11.9229	12.6021	13.6448	13.4435	13.5119
ENSMUSG00000097240	Gm26614	9	117873144	117881202	1	lincRNA	Contralateral	65.864	-1.46815	0.491088	-2.98959	0.00279354	0.00891885	2.04969	30	35	36	68	122	101	29.45	32.31	33.18	77.99	125.51	96.74	5.6534	5.68113	5.68954	6.04064	6.305	6.15498
ENSMUSG00000052572	Dlg2	7	91090706	92449247	1	protein_coding	Contralateral	2684.28	-1.46807	0.252356	-5.81747	5.97452e-09	5.23196e-08	7.28134	1022	1224	2226	3891	4301	3167	1003.39	1129.9	2051.41	4462.68	4424.8	3033.49	10.1055	10.256	11.019	12.024	12.0131	11.5237
ENSMUSG00000011256	Adam19	11	46055992	46147343	1	protein_coding	Contralateral	3381.53	-1.46591	0.127726	-11.4771	1.7203e-30	5.17749e-28	27.2859	1799	1963	1938	4532	4376	5455	1766.25	1812.08	1786	5197.85	4501.96	5225.03	10.8633	10.8962	10.8775	12.2673	12.0793	12.2742
ENSMUSG00000057716	Tmem178b	6	39873271	40255150	1	protein_coding	Contralateral	2663.4	-1.46476	0.173158	-8.45907	2.69528e-17	8.20679e-16	15.0858	1620	1230	1609	3802	3325	4166	1590.51	1135.44	1482.8	4360.6	3420.71	3990.37	10.6962	10.2662	10.6064	11.9968	11.6822	11.8819
ENSMUSG00000085218	BB218582	2	106642914	106650364	-1	processed_transcript	Contralateral	92.2718	-1.46473	0.689301	-2.12495	0.0335906	0.0784501	1.10541	0	72	45	156	115	155	0	66.46	41.47	178.92	118.31	148.47	5.38201	6.17612	5.9535	6.79906	6.51458	6.66762
ENSMUSG00000059456	Ptk2b	14	66153257	66281052	-1	protein_coding	Contralateral	75.065	-1.4644	0.519265	-2.82015	0.00480016	0.0144047	1.8415	58	21	33	118	101	109	56.94	19.39	30.41	135.34	103.91	104.4	6.001	5.63663	5.76044	6.4723	6.3117	6.31483
ENSMUSG00000046807	Lrrc75b	10	75550123	75560330	-1	protein_coding	Contralateral	1776.97	-1.46436	0.23173	-6.31926	2.62812e-10	2.82905e-09	8.54836	987	690	1280	2749	2447	2303	969.03	636.95	1179.61	3152.89	2517.44	2205.91	10.0084	9.48967	10.2535	11.4955	11.2093	11.0418
ENSMUSG00000082229	Nap1l2	X	103184176	103186640	-1	protein_coding	Contralateral	1166.78	-1.46428	0.205209	-7.13556	9.63947e-13	1.45597e-11	10.8368	770	512	660	1590	1610	1758	755.98	472.64	608.23	1823.61	1656.34	1683.89	9.63301	9.07423	9.37274	10.7058	10.5875	10.6079
ENSMUSG00000048483	Zdhhc22	12	86980763	86990430	-1	protein_coding	Contralateral	58.0458	-1.46372	0.70441	-2.07794	0.0377151	0.0866181	1.06239	0	27	44	78	79	117	0	24.92	40.55	89.46	81.27	112.07	5.09493	5.41943	5.57326	5.92877	5.87896	6.05665
ENSMUSG00000021198	Unc79	12	102948859	103184065	1	protein_coding	Contralateral	2135.84	-1.46304	0.196769	-7.43535	1.04289e-13	1.82655e-12	11.7384	822	1445	1331	2946	2927	3192	807.03	1333.91	1226.61	3378.83	3011.25	3057.44	9.80825	10.4394	10.3335	11.6248	11.4771	11.4967
ENSMUSG00000036699	Zcchc12	X	36195904	36199158	1	protein_coding	Contralateral	624.566	-1.46062	0.638594	-2.28724	0.0221818	0.0549809	1.25979	60	229	574	833	1167	827	58.91	211.39	528.98	955.39	1200.59	792.14	6.78481	7.99371	8.99275	9.66788	9.93455	9.45222
ENSMUSG00000022639	Dubr	16	50719294	50732773	-1	lincRNA	Contralateral	1484.43	-1.45996	0.170914	-8.54206	1.31851e-17	4.2315e-16	15.3735	779	735	986	1990	1988	2325	764.82	678.49	908.66	2282.38	2045.22	2226.99	9.69221	9.54598	9.90313	11.0484	10.9108	11.0178
ENSMUSG00000039431	Mtmr7	8	40551095	40634797	-1	protein_coding	Contralateral	1147.83	-1.45791	0.161163	-9.04621	1.4802e-19	6.47455e-18	17.1888	602	701	634	1561	1611	1688	591.04	647.11	584.27	1790.35	1657.37	1616.84	9.33863	9.44615	9.32466	10.6809	10.5861	10.5558
ENSMUSG00000104507	A430027H14Rik	1	189343431	189344897	1	antisense	Contralateral	19.5587	-1.45646	0.696224	-2.09194	0.0364441	0.0840689	1.07536	8	9	7	38	19	33	7.85	8.31	6.45	43.58	19.55	31.61	4.10039	4.10502	4.0848	4.4136	4.21729	4.32236
ENSMUSG00000050711	Scg2	1	79434669	79440120	-1	protein_coding	Contralateral	579.767	-1.45629	0.408574	-3.56432	0.000364797	0.00142528	2.8461	181	150	604	884	918	676	177.7	138.47	556.63	1013.88	944.42	647.5	7.8441	7.59666	9.05829	9.73645	9.65547	9.22737
ENSMUSG00000058897	Col25a1	3	130131501	130599877	1	protein_coding	Contralateral	249.381	-1.45518	0.334496	-4.35036	1.35913e-05	7.01295e-05	4.1541	151	143	113	429	326	297	148.25	132.01	104.14	492.03	335.38	284.48	7.44372	7.34926	7.16476	8.53308	8.16465	8.0118
ENSMUSG00000103770	Pcdha9	18	36997880	37187657	1	protein_coding	Contralateral	214.62	-1.45478	0.544649	-2.67104	0.00756173	0.0214199	1.66918	66	22	235	355	275	309	64.8	20.31	216.57	407.16	282.92	295.97	6.67403	6.07337	7.6032	8.18213	7.84192	7.8837
ENSMUSG00000036985	Zdhhc9	X	48171969	48208878	-1	protein_coding	Contralateral	2669.58	-1.45448	0.268563	-5.4158	6.10149e-08	4.57785e-07	6.33934	753	1535	2195	3635	3495	4253	739.29	1416.99	2022.84	4169.06	3595.6	4073.71	9.71835	10.5428	10.9992	11.9337	11.7419	11.9039
ENSMUSG00000040111	Gramd1b	9	40293233	40531383	-1	protein_coding	Contralateral	1785.7	-1.45372	0.172441	-8.43025	3.44914e-17	1.02842e-15	14.9878	851	941	1230	2457	2527	2567	835.51	868.65	1133.53	2817.99	2599.74	2458.78	9.82903	9.87698	10.2082	11.3569	11.2546	11.1839
ENSMUSG00000099397	Gm7809	17	21967501	21968242	-1	processed_pseudogene	Contralateral	77.69	-1.45279	0.489309	-2.96907	0.00298702	0.0094664	2.02382	42	26	52	94	94	155	41.24	24	47.92	107.81	96.71	148.47	5.9069	5.73122	5.96602	6.3729	6.31051	6.57328
ENSMUSG00000024776	Stambpl1	19	34192229	34240333	1	protein_coding	Contralateral	164.209	-1.45178	0.484708	-2.99516	0.00274301	0.00877214	2.05689	29	81	148	263	250	195	28.47	74.77	136.39	301.64	257.2	186.78	6.20106	6.69247	7.10408	7.74846	7.61149	7.3472
ENSMUSG00000087385	Frg2f1	4	119530308	119539529	-1	protein_coding	Contralateral	151.781	-1.44944	0.371026	-3.90658	9.36135e-05	0.000412091	3.38501	59	82	107	199	203	252	57.93	75.7	98.61	228.24	208.84	241.38	6.55112	6.70247	6.8687	7.48774	7.41675	7.53459
ENSMUSG00000025789	St8sia2	7	73939119	74013690	-1	protein_coding	Contralateral	9374.69	-1.44923	0.131961	-10.9823	4.65109e-28	9.21343e-26	25.0356	4831	4891	6224	12790	13262	13511	4743.04	4514.97	5735.83	14669.1	13643.8	12941.4	12.274	12.2086	12.5265	13.7791	13.6822	13.6115
ENSMUSG00000038178	Slc43a2	11	75531694	75577575	1	protein_coding	Contralateral	1599.77	-1.44802	0.194453	-7.44662	9.57598e-14	1.68229e-12	11.7741	665	1017	1032	2276	2013	2479	652.89	938.81	951.06	2610.4	2070.94	2374.49	9.50956	9.95522	9.97123	11.2345	10.9426	11.1151
ENSMUSG00000027273	Snap25	2	136713453	136782428	1	protein_coding	Contralateral	9645.51	-1.44633	0.178354	-8.10934	5.08937e-16	1.2602e-14	13.8996	4637	4407	7332	12858	13914	14025	4552.58	4068.18	6756.93	14747.1	14314.5	13433.8	12.2214	12.0721	12.7464	13.7884	13.7486	13.6636
ENSMUSG00000028145	Them4	3	94310089	94332540	1	protein_coding	Contralateral	667.952	-1.44547	0.227774	-6.34607	2.20884e-10	2.40171e-09	8.61948	283	382	464	792	960	1100	277.85	352.63	427.61	908.36	987.63	1053.63	8.37617	8.63255	8.8442	9.69615	9.79315	9.86837
ENSMUSG00000051486	Pcdhb11	18	37421418	37425836	1	protein_coding	Contralateral	201.017	-1.4449	0.486966	-2.96715	0.00300574	0.00952399	2.02118	31	129	157	379	273	205	30.44	119.08	144.69	434.68	280.86	196.36	6.28443	7.1118	7.26242	8.2259	7.82293	7.51198
ENSMUSG00000023050	Map3k12	15	102497649	102517064	-1	protein_coding	Contralateral	3617.65	-1.44399	0.140302	-10.292	7.65552e-25	7.99607e-23	22.0971	1840	1968	2359	4984	4740	5550	1806.5	1816.7	2173.98	5716.26	4876.44	5316.03	10.9008	10.908	11.1407	12.4027	12.1944	12.3076
ENSMUSG00000041649	Klf8	X	153237466	153396132	1	protein_coding	Contralateral	681.548	-1.44334	0.256726	-5.62208	1.88675e-08	1.52659e-07	6.81628	297	320	530	986	957	938	291.59	295.4	488.43	1130.87	984.55	898.46	8.4287	8.44201	8.99469	9.95524	9.79429	9.68848
ENSMUSG00000005873	Reep5	18	34344889	34373415	-1	protein_coding	Contralateral	6889.88	-1.44317	0.16196	-8.91065	5.07353e-19	1.96931e-17	16.7057	3427	3316	4988	8971	10170	9986	3364.61	3061.06	4596.77	10289	10462.7	9565.02	11.7864	11.6617	12.1987	13.2685	13.2908	13.1714
ENSMUSG00000097734	B930082K07Rik	9	60687719	60690397	1	lincRNA	Contralateral	59.4503	-1.44193	0.529893	-2.72117	0.00650513	0.0187505	1.72699	35	18	37	90	92	77	34.36	16.62	34.1	103.22	94.65	73.75	5.6031	5.41735	5.60024	6.08403	6.0372	5.90981
ENSMUSG00000022103	Gfra2	14	70890130	70979838	1	protein_coding	Contralateral	978.161	-1.44088	0.292821	-4.92069	8.62382e-07	5.45806e-06	5.26296	297	551	797	1102	1289	1821	291.59	508.64	734.49	1263.91	1326.1	1744.23	8.48497	9.12098	9.55271	10.202	10.2603	10.5933
ENSMUSG00000029126	Nsg1	5	38137192	38159907	-1	protein_coding	Contralateral	9870.39	-1.44065	0.202327	-7.12041	1.07605e-12	1.6168e-11	10.7913	3955	4891	7961	12806	14904	14060	3882.99	4514.97	7336.59	14687.5	15333	13467.3	12.0119	12.2119	12.8577	13.7848	13.8424	13.6688
ENSMUSG00000039385	Cdh6	15	13034200	13173639	-1	protein_coding	Contralateral	523.848	-1.44018	0.233907	-6.15709	7.40914e-10	7.42811e-09	8.12912	234	360	292	708	755	755	229.74	332.32	269.1	812.02	776.73	723.17	8.12297	8.5026	8.28332	9.47322	9.42393	9.34453
ENSMUSG00000062444	Ap3b2	7	81460399	81493925	-1	protein_coding	Contralateral	6025.72	-1.43986	0.162668	-8.85152	8.6335e-19	3.24868e-17	16.4883	2643	3340	4316	7364	8713	9489	2594.88	3083.22	3977.48	8445.94	8963.8	9088.97	11.4302	11.6568	11.9924	12.9892	13.0683	13.0867
ENSMUSG00000055540	Epha6	16	59653483	60605531	-1	protein_coding	Contralateral	1165.91	-1.43948	0.25558	-5.63222	1.77907e-08	1.44557e-07	6.83996	444	687	840	1374	1306	2330	435.92	634.18	774.12	1575.87	1343.59	2231.77	8.97627	9.41904	9.65797	10.5229	10.3274	10.953
ENSMUSG00000070695	Cntnap5a	1	115684756	116587323	1	protein_coding	Contralateral	454.333	-1.43898	0.304854	-4.72024	2.35567e-06	1.39319e-05	4.85599	178	271	311	563	864	501	174.76	250.17	286.61	645.72	888.87	479.88	7.80769	8.15719	8.29417	9.14935	9.50092	8.83053
ENSMUSG00000035551	Igfbpl1	4	45809468	45826923	-1	protein_coding	Contralateral	7998.32	-1.43895	0.217819	-6.6062	3.94307e-11	4.78892e-10	9.31976	2932	4605	6081	10294	9127	14679	2878.62	4250.96	5604.05	11806.4	9389.72	14060.2	11.5941	12.1093	12.4759	13.468	13.1625	13.7013
ENSMUSG00000037348	Paqr7	4	134496697	134510235	1	protein_coding	Contralateral	451.073	-1.43881	0.238458	-6.03382	1.60131e-09	1.53658e-08	7.81344	201	270	292	583	679	651	197.34	249.24	269.1	668.66	698.55	623.56	7.93343	8.16164	8.23827	9.19252	9.24055	9.11738
ENSMUSG00000051146	Camk2n2	16	20619215	20621287	-1	protein_coding	Contralateral	821.434	-1.43864	0.248851	-5.78113	7.42026e-09	6.40685e-08	7.19336	325	423	642	1084	1243	1154	319.08	390.48	591.65	1243.26	1278.78	1105.35	8.56439	8.78928	9.26299	10.1336	10.1675	9.99441
ENSMUSG00000037946	Fgd3	13	49261554	49320311	-1	protein_coding	Contralateral	991.859	-1.43625	0.231657	-6.19987	5.65097e-10	5.79351e-09	8.23706	431	578	674	1320	1083	1822	423.15	533.56	621.14	1513.94	1114.17	1745.19	8.91842	9.18685	9.36495	10.431	10.0605	10.6044
ENSMUSG00000036036	Zfp57	17	37001163	37010635	1	protein_coding	Contralateral	4741.3	-1.43522	0.152994	-9.38089	6.54157e-21	3.57897e-19	18.4462	2145	3074	2907	6730	6457	6748	2105.95	2837.67	2678.99	7718.79	6642.87	6463.53	11.1312	11.5209	11.4456	12.8382	12.6399	12.6038
ENSMUSG00000020669	Sh3yl1	12	30911668	30960162	1	protein_coding	Contralateral	1176.9	-1.43203	0.274854	-5.21014	1.88702e-07	1.31717e-06	5.88036	370	677	948	1734	1486	1756	363.26	624.95	873.65	1988.76	1528.77	1681.97	8.7631	9.40136	9.80402	10.8109	10.4866	10.6043
ENSMUSG00000001227	Sema6b	17	56123085	56140343	-1	protein_coding	Contralateral	864.94	-1.43071	0.209916	-6.81564	9.38474e-12	1.24605e-10	9.90447	402	457	616	1205	1148	1297	394.68	421.87	567.69	1382.04	1181.05	1242.32	8.81611	8.89114	9.23152	10.2802	10.0926	10.1531
ENSMUSG00000050064	Zfp697	3	98382461	98753812	1	protein_coding	Contralateral	1225.34	-1.4306	0.167789	-8.52616	1.51291e-17	4.78412e-16	15.3202	711	726	655	1677	1565	1928	698.06	670.18	603.63	1923.39	1610.05	1846.72	9.54993	9.5008	9.3756	10.7877	10.5681	10.7377
ENSMUSG00000105368	Gm43759	5	112367212	112368472	1	TEC	Contralateral	54.1	-1.42872	0.590044	-2.42138	0.0154619	0.0400707	1.39717	11	41	28	107	68	60	10.8	37.85	25.8	122.72	69.96	57.47	5.27567	5.52815	5.42229	6.03157	5.76288	5.67927
ENSMUSG00000038077	Kcna6	6	126708329	126740674	-1	protein_coding	Contralateral	920.549	-1.42792	0.206174	-6.92578	4.33576e-12	6.03574e-11	10.2193	411	511	652	1253	1296	1333	403.52	471.71	600.86	1437.09	1333.31	1276.8	8.85331	9.0317	9.31214	10.3473	10.2573	10.2054
ENSMUSG00000063087	Gm10125	18	5491503	5593505	-1	processed_transcript	Contralateral	94.0991	-1.42761	0.565106	-2.52628	0.0115279	0.0310086	1.50852	10	67	66	95	140	187	9.82	61.85	60.82	108.96	144.03	179.12	5.63806	6.20657	6.19824	6.52406	6.70631	6.8598
ENSMUSG00000040875	Osbpl10	9	114978569	115232225	1	protein_coding	Contralateral	232.038	-1.42746	0.389964	-3.66049	0.000251735	0.00101745	2.99249	66	165	152	267	444	284	64.8	152.31	140.08	306.23	456.78	272.03	6.79437	7.41904	7.35137	8.02608	8.40457	7.91878
ENSMUSG00000050558	Prokr2	2	132337733	132385447	-1	protein_coding	Contralateral	231.435	-1.42676	0.315146	-4.5273	5.97425e-06	3.30871e-05	4.48034	103	159	126	296	287	407	101.12	146.78	116.12	339.49	295.26	389.84	7.12195	7.40752	7.22424	8.13624	8.00831	8.2669
ENSMUSG00000040502	March9	10	127055011	127060184	-1	protein_coding	Contralateral	2227.61	-1.42477	0.169243	-8.41852	3.81273e-17	1.12322e-15	14.9495	1096	1146	1585	2796	3337	3269	1076.05	1057.89	1460.68	3206.8	3433.06	3131.19	10.1768	10.1551	10.5631	11.5679	11.6557	11.5374
ENSMUSG00000086605	NA	NA	NA	NA	NA	NA	Contralateral	151.354	-1.42419	0.467258	-3.04798	0.00230389	0.00750429	2.12469	120	38	80	235	258	153	117.82	35.08	73.73	269.53	265.43	146.55	6.95467	6.26388	6.64866	7.59653	7.58437	7.11222
ENSMUSG00000034751	Mast4	13	102732486	103334497	-1	protein_coding	Contralateral	4515.15	-1.42415	0.117194	-12.1521	5.59048e-34	2.67629e-31	30.5725	2339	2782	2668	5533	6433	7103	2296.41	2568.12	2458.74	6345.92	6618.17	6803.56	11.2396	11.3856	11.3287	12.5736	12.6291	12.6656
ENSMUSG00000038764	Ptpn3	4	57190841	57301837	-1	protein_coding	Contralateral	332.387	-1.4238	0.362775	-3.92474	8.68233e-05	0.000383965	3.41571	88	231	236	339	517	581	86.4	213.24	217.49	388.81	531.88	556.51	7.109	7.8815	7.89985	8.46162	8.78051	8.82764
ENSMUSG00000035235	Trim13	14	61598226	61605946	1	protein_coding	Contralateral	519.59	-1.42348	0.342348	-4.15799	3.21057e-05	0.000153868	3.81285	133	357	383	657	610	964	130.58	329.55	352.96	753.53	627.56	923.36	7.55306	8.47498	8.54733	9.3724	9.16975	9.6012
ENSMUSG00000093536	Smim17	7	6398715	6432093	1	protein_coding	Contralateral	85.9505	-1.42345	0.497778	-2.85961	0.00424166	0.0129108	1.88905	37	28	70	139	131	99	36.33	25.85	64.51	159.42	134.77	94.83	5.93408	5.82055	6.17966	6.71282	6.60146	6.38577
ENSMUSG00000045038	Prkce	17	86167785	86657919	1	protein_coding	Contralateral	2667.12	-1.4227	0.182627	-7.79019	6.69082e-15	1.38593e-13	12.8583	1461	1247	1863	2912	3881	4560	1434.4	1151.13	1716.88	3339.84	3992.71	4367.76	10.565	10.2846	10.7949	11.652	11.8834	12
ENSMUSG00000029161	Cgref1	5	30933143	30945591	-1	protein_coding	Contralateral	804.497	-1.42225	0.263831	-5.39077	7.01556e-08	5.21822e-07	6.28248	312	395	663	1097	1141	1162	306.32	364.63	611	1258.17	1173.84	1113.01	8.5146	8.70732	9.2939	10.1401	10.058	9.99511
ENSMUSG00000051537	Gm5124	X	21360865	21364622	1	transcribed_processed_pseudogene	Contralateral	1093.09	-1.42192	0.222227	-6.39848	1.5693e-10	1.73701e-09	8.7602	498	568	804	1667	1360	1559	488.93	524.33	740.94	1911.92	1399.15	1493.28	9.10429	9.18591	9.59589	10.7461	10.3637	10.4434
ENSMUSG00000040387	Klhl32	4	24612554	24851124	-1	protein_coding	Contralateral	424.217	-1.42147	0.337103	-4.21672	2.47878e-05	0.000121086	3.9169	114	318	282	593	589	620	111.92	293.55	259.88	680.13	605.95	593.86	7.38102	8.29016	8.16822	9.16995	9.04583	9.02444
ENSMUSG00000029403	Cdkl2	5	92006074	92043883	-1	protein_coding	Contralateral	264.345	-1.42117	0.382494	-3.71555	0.000202766	0.000834202	3.07873	125	81	230	321	446	365	122.72	74.77	211.96	368.16	458.84	349.61	7.30678	6.93349	7.76868	8.27991	8.49501	8.23115
ENSMUSG00000035314	Gdpd5	7	99381414	99461877	1	protein_coding	Contralateral	2479.37	-1.4195	0.217267	-6.53344	6.42769e-11	7.56136e-10	9.1214	971	1312	1978	3367	3247	3849	953.32	1211.13	1822.86	3861.69	3340.47	3686.74	10.0354	10.3381	10.8593	11.8255	11.6382	11.7657
ENSMUSG00000021710	Nln	13	104023439	104109614	-1	protein_coding	Contralateral	1975.18	-1.41907	0.153005	-9.27467	1.78177e-20	8.92648e-19	18.0493	1045	1132	1227	2851	2663	2756	1025.97	1044.97	1130.76	3269.88	2739.65	2639.82	10.1009	10.1237	10.2226	11.5697	11.3436	11.2963
ENSMUSG00000002396	Ocel1	8	71371298	71379361	1	protein_coding	Contralateral	167.515	-1.41888	0.460472	-3.08135	0.00206062	0.00678114	2.1687	36	138	97	254	283	178	35.34	127.39	89.39	291.32	291.15	170.5	6.31727	7.07819	6.83139	7.74286	7.74312	7.29945
ENSMUSG00000025776	Crispld1	1	17727045	17766344	1	protein_coding	Contralateral	380.038	-1.41871	0.39314	-3.60867	0.000307773	0.00122075	2.91337	343	139	133	662	424	519	336.76	128.31	122.57	759.26	436.2	497.12	8.36968	7.45424	7.41413	9.2197	8.63383	8.77003
ENSMUSG00000006241	Ccdc159	9	21927471	21935872	1	protein_coding	Contralateral	281.746	-1.41782	0.365599	-3.87807	0.000105286	0.000458556	3.33861	81	186	204	448	390	351	79.53	171.7	188	513.82	401.23	336.2	7.00386	7.61779	7.69713	8.64981	8.40472	8.23344
ENSMUSG00000053522	Lgals7	7	28863853	28866284	1	protein_coding	Contralateral	137.452	-1.41561	0.614335	-2.30429	0.0212062	0.0528577	1.27689	5	66	131	256	185	161	4.91	60.93	120.73	293.61	190.33	154.21	5.6523	6.4082	6.84295	7.54102	7.18377	7.02169
ENSMUSG00000037852	Cpe	8	64592542	64693054	-1	protein_coding	Contralateral	17240.8	-1.41441	0.20065	-7.04914	1.8003e-12	2.62269e-11	10.5813	7019	8598	14147	22542	25743	24264	6891.21	7936.97	13037.4	25853.9	26484	23241.1	12.8316	13.0203	13.6846	14.6041	14.6366	14.4609
ENSMUSG00000049420	Tmem200a	10	25912331	26079052	-1	protein_coding	Contralateral	1669.41	-1.41403	0.20193	-7.00259	2.5128e-12	3.59383e-11	10.4444	689	949	1243	2089	2311	2657	676.46	876.04	1145.51	2395.92	2377.52	2544.99	9.55946	9.87717	10.2099	11.1363	11.1267	11.2129
ENSMUSG00000045518	Onecut3	10	80494835	80517276	1	protein_coding	Contralateral	876.691	-1.41344	0.309749	-4.56316	5.0389e-06	2.83052e-05	4.54813	482	551	444	673	1020	2138	473.22	508.64	409.18	771.88	1049.36	2047.87	9.01375	9.0965	8.84723	9.58239	9.94579	10.7507
ENSMUSG00000053963	Stum	1	180432387	180483504	-1	protein_coding	Contralateral	90.2687	-1.41332	0.509937	-2.77156	0.00557885	0.0164072	1.78497	18	66	59	109	123	164	17.67	60.93	54.37	125.01	126.54	157.09	5.75859	6.19345	6.13969	6.59796	6.60634	6.75067
ENSMUSG00000035722	Abca7	10	79996494	80015572	1	protein_coding	Contralateral	1877.44	-1.41237	0.205212	-6.88251	5.88089e-12	8.04375e-11	10.0945	826	1061	1351	2749	2143	2998	810.96	979.43	1245.04	3152.89	2204.69	2871.61	9.79869	10.0332	10.3335	11.5105	11.0551	11.3915
ENSMUSG00000025931	Paqr8	1	20890606	20939650	1	protein_coding	Contralateral	602.456	-1.41191	0.212929	-6.6309	3.33638e-11	4.09539e-10	9.3877	301	342	393	679	912	965	295.52	315.71	362.18	778.76	938.25	924.32	8.42143	8.49104	8.63809	9.48509	9.69743	9.68053
ENSMUSG00000044576	Garem2	5	30105161	30118378	1	protein_coding	Contralateral	1341.73	-1.4105	0.242034	-5.82769	5.62006e-09	4.95175e-08	7.30524	535	883	889	1795	1386	2512	525.26	815.11	819.27	2058.73	1425.9	2406.1	9.21985	9.74955	9.75574	10.892	10.436	11.0872
ENSMUSG00000072825	Cep170b	12	112720455	112746592	1	protein_coding	Contralateral	5694.29	-1.41007	0.163731	-8.61212	7.17188e-18	2.36782e-16	15.6257	2898	2829	4131	7846	8171	7827	2845.24	2611.5	3806.99	8998.75	8406.2	7497.04	11.5456	11.4329	11.9287	13.0666	12.9762	12.8245
ENSMUSG00000098061	Gm26945	12	109640341	109642351	1	lincRNA	Contralateral	38.9901	-1.40983	0.674566	-2.08998	0.0366194	0.0843828	1.07375	33	10	8	64	87	23	32.4	9.23	7.37	73.4	89.5	22.03	5.08176	4.83614	4.81275	5.39125	5.48899	4.98099
ENSMUSG00000032087	Dscaml1	9	45426628	45753712	1	protein_coding	Contralateral	782.782	-1.40953	0.278198	-5.06662	4.04936e-07	2.68928e-06	5.57036	481	328	518	1371	989	892	472.24	302.78	477.37	1572.43	1017.47	854.4	8.99131	8.49463	9.00333	10.3951	9.87893	9.67419
ENSMUSG00000073805	Fam196a	7	134881926	134938430	-1	protein_coding	Contralateral	327.318	-1.40864	0.351282	-4.01	6.07185e-05	0.000277418	3.55686	210	141	194	552	521	292	206.18	130.16	178.78	633.1	536	279.69	7.84666	7.43868	7.7165	8.95397	8.78183	8.13352
ENSMUSG00000047227	Gm527	12	64917906	64924592	1	protein_coding	Contralateral	429.932	-1.40813	0.31003	-4.54192	5.57438e-06	3.10802e-05	4.50752	161	212	358	538	704	579	158.07	195.7	329.92	617.04	724.26	554.59	7.70134	7.90179	8.4195	9.07632	9.2502	8.96252
ENSMUSG00000040447	Spns2	11	72451638	72489904	-1	protein_coding	Contralateral	2045.9	-1.40765	0.152401	-9.23652	2.54643e-20	1.2362e-18	17.9079	1025	1227	1299	2731	2587	3284	1006.34	1132.67	1197.12	3132.25	2661.47	3145.56	10.0821	10.2303	10.2999	11.5221	11.3138	11.5278
ENSMUSG00000070000	Fcho1	8	71708387	71725716	-1	protein_coding	Contralateral	2128.84	-1.40718	0.152973	-9.19889	3.61655e-20	1.70761e-18	17.7676	1143	1123	1425	2878	2838	3216	1122.19	1036.66	1313.23	3300.84	2919.69	3080.42	10.2245	10.1246	10.4226	11.5972	11.4399	11.5087
ENSMUSG00000032418	Me1	9	86581371	86695953	-1	protein_coding	Contralateral	507.317	-1.40676	0.361568	-3.89072	9.99463e-05	0.000437398	3.35912	125	276	455	718	773	656	122.72	254.78	419.31	823.49	795.25	628.35	7.48744	8.19748	8.71915	9.45827	9.41968	9.15854
ENSMUSG00000039419	Cntnap2	6	45059357	47304213	1	protein_coding	Contralateral	5491.76	-1.40587	0.242768	-5.79102	6.99588e-09	6.07085e-08	7.21675	1791	3216	4485	6069	7378	9959	1758.39	2968.75	4133.23	6960.67	7590.38	9539.16	10.9081	11.5937	12.0293	12.7181	12.8328	13.136
ENSMUSG00000002771	Grin2d	7	45831883	45878378	-1	protein_coding	Contralateral	124.641	-1.40576	0.472881	-2.97275	0.00295141	0.00936217	2.02862	28	95	79	138	233	169	27.49	87.7	72.8	158.28	239.71	161.88	6.08482	6.63749	6.52813	7.03182	7.34997	7.04907
ENSMUSG00000030774	Pak1	7	97788541	97912381	1	protein_coding	Contralateral	6098.94	-1.40556	0.155922	-9.01452	1.97737e-19	8.41433e-18	17.075	2961	3339	4301	7658	7729	10342	2907.09	3082.29	3963.66	8783.13	7951.48	9906.01	11.5817	11.6586	11.99	13.0436	12.9115	13.2035
ENSMUSG00000031442	Mcf2l	8	12873806	13020905	1	protein_coding	Contralateral	6841.76	-1.4044	0.144294	-9.73295	2.18162e-22	1.49198e-20	19.8262	3671	3873	4345	10191	9313	8976	3604.16	3575.24	4004.21	11688.3	9581.08	8597.6	11.8777	11.867	12.0166	13.4385	13.1739	13.0298
ENSMUSG00000017943	Gdap1l1	2	163438476	163455324	1	protein_coding	Contralateral	3051.46	-1.40415	0.172029	-8.1623	3.28705e-16	8.4049e-15	14.0755	1713	1467	2104	4277	3744	4778	1681.81	1354.22	1938.98	4905.39	3851.77	4576.57	10.7874	10.5092	10.9706	12.175	11.86	12.0847
ENSMUSG00000030592	Ryr1	7	29003344	29125179	-1	protein_coding	Contralateral	533.407	-1.40201	0.21349	-6.56711	5.13018e-11	6.11012e-10	9.21395	294	341	285	728	721	791	288.65	314.78	262.65	834.96	741.75	757.65	8.36542	8.45529	8.26754	9.51556	9.3835	9.40737
ENSMUSG00000025892	Gria4	9	4417896	4796234	-1	protein_coding	Contralateral	3149.6	-1.40044	0.154905	-9.04059	1.55824e-19	6.7815e-18	17.1687	1836	1536	2098	4245	4234	4718	1802.57	1417.91	1933.45	4868.69	4355.88	4519.1	10.8814	10.5726	10.9718	12.1711	12.0259	12.074
ENSMUSG00000024502	Jakmip2	18	43531408	43687773	-1	protein_coding	Contralateral	3006.59	-1.39967	0.203989	-6.86147	6.81577e-12	9.22088e-11	10.0352	1185	1786	2259	4137	3720	4775	1163.43	1648.69	2081.82	4744.82	3827.08	4573.7	10.3121	10.7585	11.059	12.128	11.8481	12.0802
ENSMUSG00000032394	Igdcc3	9	65141189	65185872	1	protein_coding	Contralateral	636.56	-1.39954	0.345137	-4.05502	5.01306e-05	0.000232182	3.63417	203	583	294	897	629	1185	199.3	538.18	270.94	1028.79	647.11	1135.04	8.00149	9.07088	8.32115	9.80845	9.27817	9.92306
ENSMUSG00000096257	Ccer2	7	28756174	28758968	1	protein_coding	Contralateral	305.662	-1.39837	0.40415	-3.46002	0.000540137	0.00202672	2.69321	79	263	169	302	365	664	77.56	242.78	155.74	346.37	375.51	636.01	6.99236	7.95471	7.55353	8.29427	8.37397	8.90866
ENSMUSG00000031870	Pgr	9	8899833	8968611	1	protein_coding	Contralateral	69.8631	-1.39753	0.662946	-2.10806	0.0350255	0.0812046	1.09042	47	3	45	37	148	140	46.14	2.77	41.47	42.44	152.26	134.1	5.76416	5.24445	5.72094	5.73109	6.4137	6.33076
ENSMUSG00000074818	Pdzd7	19	45026906	45046614	-1	protein_coding	Contralateral	307.968	-1.39699	0.321213	-4.34912	1.36687e-05	7.05078e-05	4.15176	149	217	157	537	354	393	146.29	200.32	144.69	615.9	364.19	376.43	7.52879	7.80394	7.5187	8.89546	8.36782	8.40049
ENSMUSG00000022416	Cacna1i	15	80287238	80398279	1	protein_coding	Contralateral	634.301	-1.39668	0.407833	-3.42464	0.000615609	0.00227768	2.64251	108	334	622	787	782	1160	106.03	308.32	573.21	902.63	804.51	1111.1	7.3605	8.4413	9.12535	9.64219	9.5103	9.88341
ENSMUSG00000097165	2210008F06Rik	11	77489854	77491409	1	lincRNA	Contralateral	128.069	-1.39658	0.436312	-3.20087	0.00137012	0.00469717	2.32816	61	62	87	154	268	124	59.89	57.23	80.18	176.63	275.71	118.77	6.44656	6.42219	6.60873	7.13951	7.49145	6.85753
ENSMUSG00000038587	Akap12	10	4266380	4359470	1	protein_coding	Contralateral	7832.6	-1.39545	0.148365	-9.40557	5.17493e-21	2.85848e-19	18.5439	3506	4875	5333	10063	10647	12156	3442.17	4500.2	4914.71	11541.5	10953.5	11643.5	11.8314	12.1859	12.3027	13.4383	13.3686	13.4501
ENSMUSG00000071719	Tmem28	X	99821021	99848790	1	protein_coding	Contralateral	143.515	-1.39489	0.493578	-2.82608	0.0047121	0.0141725	1.84855	28	67	137	232	204	177	27.49	61.85	126.25	266.09	209.87	169.54	6.1377	6.5108	6.96283	7.54	7.34625	7.17971
ENSMUSG00000035852	Misp	10	79820989	79830490	1	protein_coding	Contralateral	86.1348	-1.39407	0.490086	-2.84455	0.00444748	0.0134541	1.87115	26	54	59	102	94	181	25.53	49.85	54.37	116.99	96.71	173.37	5.8286	6.06793	6.10633	6.51685	6.40337	6.7764
ENSMUSG00000035640	Cbarp	10	80130451	80140835	-1	protein_coding	Contralateral	2414.67	-1.39386	0.166595	-8.36675	5.92292e-17	1.70218e-15	14.769	1150	1358	1711	3223	3520	3352	1129.06	1253.6	1576.8	3696.53	3621.32	3210.69	10.2491	10.3815	10.6732	11.7669	11.7405	11.5853
ENSMUSG00000056367	Actr3b	5	25759997	25850688	1	protein_coding	Contralateral	256.544	-1.39363	0.371573	-3.75062	0.000176395	0.000734475	3.13402	72	178	184	352	407	326	70.69	164.32	169.57	403.72	418.72	312.26	6.895	7.53934	7.56597	8.35586	8.39181	8.11215
ENSMUSG00000030584	Dpf1	7	29303951	29318243	1	protein_coding	Contralateral	2448.45	-1.39265	0.160418	-8.68138	3.9101e-18	1.32913e-16	15.8764	1399	1223	1647	3290	3140	3828	1373.53	1128.97	1517.82	3773.38	3230.39	3666.62	10.4998	10.2508	10.6269	11.7963	11.5958	11.7594
ENSMUSG00000040563	Plppr2	9	21937033	21948907	1	protein_coding	Contralateral	2583.76	-1.3918	0.220807	-6.30326	2.9145e-10	3.11592e-09	8.50641	1110	1224	2163	3433	3696	3706	1089.79	1129.9	1993.35	3937.39	3802.39	3549.77	10.2101	10.2557	10.9806	11.8585	11.8135	11.7245
ENSMUSG00000013150	Gfod2	8	105713854	105758664	-1	protein_coding	Contralateral	1928.26	-1.39173	0.187267	-7.43179	1.0714e-13	1.86887e-12	11.7284	821	1222	1328	2637	2475	2966	806.05	1128.05	1223.84	3024.43	2546.24	2840.96	9.79637	10.2154	10.3177	11.4644	11.245	11.3847
ENSMUSG00000001334	Fndc5	4	129136999	129144593	1	protein_coding	Contralateral	375.383	-1.38982	0.273027	-5.09041	3.57283e-07	2.39495e-06	5.6207	163	206	279	505	536	537	160.03	190.16	257.12	579.2	551.43	514.36	7.68351	7.84075	8.12725	8.94949	8.89836	8.82589
ENSMUSG00000002083	Bbc3	7	16308393	16318205	1	protein_coding	Contralateral	1080.12	-1.38897	0.247816	-5.60485	2.08436e-08	1.6739e-07	6.77627	392	640	847	1504	1425	1601	384.86	590.8	780.57	1724.97	1466.02	1533.51	8.82314	9.32345	9.65471	10.6154	10.4167	10.4718
ENSMUSG00000054855	Rnd1	15	98663421	98677461	-1	protein_coding	Contralateral	86.9228	-1.38471	0.477683	-2.89881	0.00374582	0.0115629	1.93693	41	29	71	117	123	134	40.25	26.77	65.43	134.19	126.54	128.35	5.99851	5.85765	6.21144	6.62132	6.58431	6.59374
ENSMUSG00000025287	Acot9	X	155262443	155297654	1	protein_coding	Contralateral	757.376	-1.3842	0.293876	-4.71016	2.47519e-06	1.45887e-05	4.83598	236	500	576	1032	872	1294	231.7	461.56	530.82	1183.62	897.1	1239.45	8.19956	8.95647	9.11491	10.0452	9.72003	10.1001
ENSMUSG00000031343	Gabra3	X	72432681	72656848	-1	protein_coding	Contralateral	1330.12	-1.38242	0.27242	-5.07457	3.8837e-07	2.58823e-06	5.587	440	721	1154	1561	1845	2225	431.99	665.57	1063.49	1790.35	1898.11	2131.2	8.98408	9.50028	10.0709	10.7142	10.7871	10.9316
ENSMUSG00000037747	Phyhipl	10	70557682	70655965	-1	protein_coding	Contralateral	1564.95	-1.38197	0.252625	-5.47045	4.48887e-08	3.42913e-07	6.46482	531	911	1291	1860	2342	2396	521.33	840.96	1189.74	2133.28	2409.41	2294.99	9.23141	9.81387	10.2429	10.973	11.1266	11.0653
ENSMUSG00000039485	Tspyl4	10	34297442	34301320	1	protein_coding	Contralateral	6969.76	-1.38181	0.191125	-7.2299	4.83365e-13	7.6076e-12	11.1188	2831	3902	5520	8639	9822	10792	2779.46	3602.01	5087.05	9908.26	10104.7	10337	11.536	11.8778	12.3344	13.2198	13.246	13.2763
ENSMUSG00000008489	Elavl2	4	91250763	91400785	-1	protein_coding	Contralateral	3667.68	-1.38171	0.136297	-10.1375	3.76635e-24	3.38069e-22	21.471	1897	2198	2363	4551	4739	6099	1862.46	2029.01	2177.66	5219.64	4875.41	5841.88	10.9435	11.0544	11.1461	12.287	12.1976	12.4348
ENSMUSG00000072235	Tuba1a	15	98949841	98953551	-1	protein_coding	Contralateral	60482	-1.38118	0.188389	-7.33152	2.27557e-13	3.77451e-12	11.4231	26301	30467	49527	73678	81904	98699	25822.2	28124.7	45642.4	84503	84261.6	94538.1	14.7254	14.8403	15.4923	16.3238	16.3199	16.4755
ENSMUSG00000029291	Rufy3	5	88565040	88651392	1	protein_coding	Contralateral	18011.1	-1.38071	0.173621	-7.95242	1.82897e-15	4.13655e-14	13.3834	7713	10149	13859	22249	24258	29106	7572.57	9368.73	12772	25517.9	24956.3	27879	12.9634	13.2479	13.6629	14.5924	14.5625	14.7115
ENSMUSG00000005057	Sh2b2	5	136218147	136246556	-1	protein_coding	Contralateral	1050.96	-1.38034	0.220823	-6.25086	4.08203e-10	4.27658e-09	8.3689	464	569	806	1485	1373	1531	455.55	525.25	742.78	1703.18	1412.52	1466.46	9.01703	9.18275	9.59221	10.5943	10.3663	10.412
ENSMUSG00000062661	Ncs1	2	31245823	31295989	1	protein_coding	Contralateral	7542.75	-1.37946	0.146307	-9.42851	4.15939e-21	2.34258e-19	18.6303	3473	4751	5088	10087	9846	11561	3409.77	4385.74	4688.93	11569	10129.4	11073.6	11.8153	12.1481	12.2366	13.4373	13.2601	13.379
ENSMUSG00000033900	Map9	3	82358044	82395268	1	protein_coding	Contralateral	3509.02	-1.3793	0.171497	-8.04274	8.78542e-16	2.08264e-14	13.6814	1715	1830	2627	4632	5122	4884	1683.78	1689.31	2420.96	5312.55	5269.44	4678.11	10.8068	10.8109	11.277	12.3024	12.2918	12.136
ENSMUSG00000016150	Tenm1	X	42527866	43429126	-1	protein_coding	Contralateral	1001.24	-1.37791	0.172625	-7.98211	1.43849e-15	3.29667e-14	13.4819	584	597	575	1234	1554	1398	573.37	551.1	529.9	1415.3	1598.73	1339.06	9.27956	9.23296	9.18712	10.3575	10.5058	10.2908
ENSMUSG00000000811	Txnrd3	6	89643988	89675529	1	protein_coding	Contralateral	1179.06	-1.37632	0.220462	-6.2429	4.29537e-10	4.4783e-09	8.34889	517	641	910	1578	1445	1921	507.59	591.72	838.63	1809.84	1486.59	1840.02	9.16279	9.34415	9.76214	10.7013	10.4593	10.722
ENSMUSG00000022622	Acr	15	89568326	89574585	1	protein_coding	Contralateral	120.918	-1.37609	0.429547	-3.2036	0.00135722	0.00465666	2.33193	76	71	53	192	111	211	74.62	65.54	48.84	220.21	114.2	202.1	6.53742	6.46596	6.31925	7.26688	6.79648	7.20224
ENSMUSG00000027499	Pkia	3	7366669	7445366	1	protein_coding	Contralateral	8325.2	-1.37484	0.179562	-7.65665	1.90846e-14	3.67901e-13	12.4343	3482	4846	6374	10214	12495	12127	3418.6	4473.43	5874.07	11714.7	12854.7	11615.8	11.8281	12.184	12.5455	13.4649	13.5889	13.4536
ENSMUSG00000042444	Fam63b	9	70599014	70657174	-1	protein_coding	Contralateral	5912.09	-1.37434	0.158066	-8.69473	3.47642e-18	1.19348e-16	15.9232	3201	3394	3825	7345	6788	10716	3142.72	3133.06	3524.99	8424.15	6983.39	10264.2	11.6813	11.6772	11.8324	12.9847	12.736	13.2472
ENSMUSG00000026347	Tmem163	1	127486546	127679548	-1	protein_coding	Contralateral	962.193	-1.37428	0.245819	-5.59063	2.26249e-08	1.80267e-07	6.74408	389	502	794	1203	1395	1442	381.92	463.41	731.72	1379.75	1435.16	1381.21	8.79724	9.01865	9.55262	10.3107	10.3585	10.3123
ENSMUSG00000104965	Gm43437	3	57636883	57640837	-1	TEC	Contralateral	106.925	-1.37319	0.412724	-3.32714	0.000877431	0.00314772	2.502	54	58	67	173	134	143	53.02	53.54	61.74	198.42	137.86	136.97	6.28548	6.28944	6.35857	7.08939	6.83231	6.82826
ENSMUSG00000045349	Sh2d5	4	138250403	138261332	1	protein_coding	Contralateral	601.242	-1.37288	0.343236	-3.99981	6.33921e-05	0.000288639	3.53964	192	331	513	604	670	1314	188.5	305.55	472.76	692.74	689.29	1258.61	7.93689	8.4376	8.9109	9.33672	9.33133	10.0211
ENSMUSG00000097322	A530083I20Rik	9	122885080	122903531	-1	processed_transcript	Contralateral	139.995	-1.37243	0.429338	-3.19662	0.00139046	0.00476026	2.32237	41	105	89	165	169	269	40.25	96.93	82.02	189.24	173.86	257.66	6.31806	6.79588	6.69149	7.26995	7.20568	7.5176
ENSMUSG00000086693	A730081D07Rik	13	40956414	41001151	-1	processed_transcript	Contralateral	53.7301	-1.37205	0.582322	-2.35616	0.0184648	0.0468593	1.3292	12	48	23	60	95	82	11.78	44.31	21.2	68.82	97.73	78.54	5.25765	5.58303	5.365	5.76518	5.94146	5.82904
ENSMUSG00000085511	Gm11738	11	118114855	118118279	1	antisense	Contralateral	59.635	-1.372	0.541497	-2.53371	0.0112863	0.030402	1.5171	45	26	22	99	63	95	44.18	24	20.27	113.55	64.81	91	5.6907	5.50039	5.46012	6.13803	5.84929	6.01684
ENSMUSG00000032101	Ddx25	9	35536647	35558528	-1	protein_coding	Contralateral	1531.87	-1.37032	0.205509	-6.66795	2.59407e-11	3.24428e-10	9.48888	633	951	1119	2101	1972	2320	621.48	877.89	1031.23	2409.68	2028.76	2222.2	9.44554	9.86727	10.0657	11.1251	10.9089	11.0234
ENSMUSG00000033618	Map3k13	16	21891969	21931877	1	protein_coding	Contralateral	1335.51	-1.37014	0.169943	-8.06233	7.48538e-16	1.79171e-14	13.7467	687	865	806	1792	1643	2142	674.49	798.5	742.78	2055.29	1690.29	2051.7	9.52565	9.72975	9.642	10.8942	10.6512	10.8923
ENSMUSG00000013367	Iglon5	7	43472904	43490075	-1	protein_coding	Contralateral	5281.21	-1.36988	0.159569	-8.58488	9.09283e-18	2.9623e-16	15.5284	2553	2867	3928	6746	7063	8259	2506.52	2646.58	3619.91	7737.14	7266.31	7910.83	11.3719	11.4431	11.8544	12.8572	12.7741	12.8867
ENSMUSG00000039782	Cpeb2	5	43233170	43289724	1	protein_coding	Contralateral	1637.72	-1.36976	0.178247	-7.68462	1.5345e-14	2.98482e-13	12.5251	822	914	1155	2311	2038	2468	807.03	843.73	1064.41	2650.54	2096.66	2363.96	9.776	9.83052	10.1179	11.2621	10.9662	11.1177
ENSMUSG00000069814	Ccdc92b	11	74619605	74641516	1	protein_coding	Contralateral	525.927	-1.36945	0.265493	-5.15814	2.49412e-07	1.71181e-06	5.76654	227	317	375	827	624	735	222.87	292.63	345.59	948.5	641.96	704.01	8.09357	8.3713	8.54528	9.64981	9.21423	9.31658
ENSMUSG00000071862	Lrrtm2	18	35209011	35215024	-1	protein_coding	Contralateral	1041.78	-1.36934	0.229898	-5.95629	2.58032e-09	2.39727e-08	7.62028	414	613	807	1329	1416	1622	406.46	565.87	743.7	1524.26	1456.76	1553.62	8.88335	9.26823	9.59149	10.456	10.4011	10.4797
ENSMUSG00000030946	Lhpp	7	132610638	132706420	1	protein_coding	Contralateral	222.287	-1.36862	0.414377	-3.30284	0.000957101	0.0034094	2.46732	83	89	203	219	446	285	81.49	82.16	187.08	251.18	458.84	272.99	6.92458	6.92896	7.5624	7.81691	8.37614	7.89193
ENSMUSG00000046182	Gsg1l	7	125878420	126082411	-1	protein_coding	Contralateral	667.892	-1.36835	0.408433	-3.35024	0.000807412	0.00292085	2.53449	162	338	635	702	559	1640	159.05	312.01	585.19	805.14	575.09	1570.86	7.75967	8.46576	9.16457	9.5288	9.14477	10.3105
ENSMUSG00000039372	March4	1	72427112	72536930	-1	protein_coding	Contralateral	766.036	-1.36657	0.291757	-4.68393	2.81432e-06	1.64637e-05	4.78347	275	372	691	961	1088	1174	269.99	343.4	636.8	1102.19	1119.32	1124.51	8.36699	8.62964	9.32736	9.966	9.98446	9.99009
ENSMUSG00000041014	Nrg3	14	38368952	39473088	-1	protein_coding	Contralateral	959.938	-1.3663	0.237674	-5.74865	8.9957e-09	7.67105e-08	7.11515	357	671	664	1190	1320	1519	350.5	619.41	611.92	1364.84	1358	1454.96	8.70037	9.35703	9.34276	10.2978	10.292	10.3755
ENSMUSG00000042359	Osbpl6	2	76406508	76600647	1	protein_coding	Contralateral	1727.49	-1.36545	0.155761	-8.76629	1.84649e-18	6.64352e-17	16.1776	892	1091	1079	2103	2243	2890	875.76	1007.12	994.37	2411.98	2307.56	2768.17	9.88585	10.0589	10.0431	11.1553	11.0994	11.3302
ENSMUSG00000029212	Gabrb1	5	71658113	72149037	1	protein_coding	Contralateral	95.2022	-1.36535	0.467909	-2.91798	0.0035231	0.0109479	1.96067	60	51	45	88	203	119	58.91	47.08	41.47	100.93	208.84	113.98	6.22587	6.12296	6.06985	6.51709	7.00798	6.59217
ENSMUSG00000002266	Zim1	7	6671269	6696450	-1	protein_coding	Contralateral	352.934	-1.36465	0.394481	-3.45935	0.000541483	0.00203089	2.69231	283	130	178	543	648	278	277.85	120.01	164.04	622.78	666.65	266.28	8.15023	7.37992	7.65443	8.97033	9.04291	8.10888
ENSMUSG00000019998	Stx7	10	24149302	24190222	1	protein_coding	Contralateral	5412.72	-1.36463	0.216731	-6.29642	3.046e-10	3.24643e-09	8.48859	1980	3150	4453	6721	7349	8615	1943.95	2907.82	4103.74	7708.47	7560.54	8251.82	11.0399	11.5672	12.0204	12.8535	12.8279	12.9439
ENSMUSG00000073787	Gm10575	7	141461481	141467771	-1	processed_transcript	Contralateral	122.013	-1.36374	0.378678	-3.60133	0.000316597	0.00125	2.90309	73	65	69	173	166	175	71.67	60	63.59	198.42	170.78	167.62	6.54115	6.44615	6.47623	7.21147	7.10025	7.08696
ENSMUSG00000032177	Pde4a	9	21165714	21213248	1	protein_coding	Contralateral	622.383	-1.36343	0.331404	-4.11409	3.88707e-05	0.000183383	3.73664	161	489	433	905	825	876	158.07	451.41	399.04	1037.96	848.75	839.07	7.77065	8.8739	8.73853	9.81446	9.58355	9.57063
ENSMUSG00000033721	Vav3	3	109340653	109685698	1	protein_coding	Contralateral	1815.65	-1.3626	0.160406	-8.49468	1.9848e-17	6.14112e-16	15.2118	862	1212	1152	2286	2540	2748	846.31	1118.82	1061.64	2621.87	2613.11	2632.15	9.85062	10.1978	10.1323	11.2716	11.2675	11.2768
ENSMUSG00000028755	Cda	4	138338424	138367992	-1	protein_coding	Contralateral	270.122	-1.36193	0.281574	-4.83684	1.3192e-06	8.11387e-06	5.09077	143	142	186	320	385	433	140.4	131.08	171.41	367.02	396.08	414.75	7.45397	7.39745	7.62052	8.31257	8.38649	8.43152
ENSMUSG00000041115	Iqsec2	X	152144268	152225236	1	protein_coding	Contralateral	405.145	-1.36182	0.285037	-4.77772	1.77298e-06	1.06875e-05	4.97113	196	195	316	555	627	507	192.43	180.01	291.22	636.54	645.05	485.63	7.87676	7.81337	8.27854	9.08758	9.10225	8.80168
ENSMUSG00000054162	Spock3	8	62951009	63357103	1	protein_coding	Contralateral	662.492	-1.3611	0.333507	-4.08118	4.48076e-05	0.000209159	3.67952	170	410	574	858	984	944	166.9	378.48	528.98	984.06	1012.32	904.2	7.83317	8.69679	9.06842	9.77636	9.80952	9.67901
ENSMUSG00000027546	Atp9a	2	168634438	168742409	-1	protein_coding	Contralateral	10466.2	-1.35858	0.175826	-7.72684	1.10251e-14	2.20426e-13	12.6567	4973	5323	8313	13814	14844	14851	4882.46	4913.76	7660.98	15843.6	15271.3	14224.9	12.3244	12.3328	12.924	13.8951	13.8459	13.7509
ENSMUSG00000024942	Capn1	19	5988546	6015825	-1	protein_coding	Contralateral	574.562	-1.35784	0.266408	-5.09685	3.45352e-07	2.32583e-06	5.63342	220	356	436	669	904	839	215.99	328.63	401.8	767.29	930.02	803.63	8.08267	8.51843	8.73381	9.44797	9.66608	9.50066
ENSMUSG00000085272	Sbk3	7	4965260	4971168	-1	protein_coding	Contralateral	52.7774	-1.35695	0.548836	-2.47241	0.0134204	0.0354029	1.45096	18	27	39	68	97	63	17.67	24.92	35.94	77.99	99.79	60.34	5.32471	5.40079	5.50551	5.8164	5.94308	5.69981
ENSMUSG00000050896	Rtn4rl2	2	84871924	84886710	-1	protein_coding	Contralateral	575.928	-1.35575	0.255589	-5.30443	1.13028e-07	8.14349e-07	6.08919	403	259	344	837	699	861	395.66	239.09	317.02	959.97	719.12	824.7	8.71946	8.18773	8.48237	9.70397	9.3775	9.53207
ENSMUSG00000033705	Stard9	2	120629126	120731895	1	protein_coding	Contralateral	1402.64	-1.35505	0.202136	-6.70364	2.03288e-11	2.57608e-10	9.58904	934	840	699	2103	1899	1789	917	775.42	644.18	2411.98	1953.66	1713.58	9.90632	9.70143	9.47642	11.1055	10.842	10.6786
ENSMUSG00000029576	Radil	5	142484839	142551098	-1	protein_coding	Contralateral	383.899	-1.35473	0.314201	-4.31167	1.62024e-05	8.22483e-05	4.08487	289	143	230	555	525	521	283.74	132.01	211.96	636.54	540.11	499.04	8.2279	7.51219	7.94543	9.05695	8.88381	8.80126
ENSMUSG00000045498	Pcdhb3	18	37300799	37304585	1	protein_coding	Contralateral	148.248	-1.35334	0.419577	-3.22549	0.00125757	0.00435726	2.36079	51	75	126	164	263	204	50.07	69.23	116.12	188.1	270.57	195.4	6.45567	6.62961	6.95745	7.31113	7.60598	7.34173
ENSMUSG00000053199	Arhgap20	9	51765337	51853856	1	protein_coding	Contralateral	359.084	-1.35324	0.259506	-5.21468	1.8414e-07	1.28689e-06	5.89046	212	228	190	462	571	463	208.14	210.47	175.1	529.88	587.44	443.48	7.91426	7.92424	7.7547	8.83747	8.9454	8.6549
ENSMUSG00000035109	Shc4	2	125627447	125724148	-1	protein_coding	Contralateral	249.535	-1.35301	0.372139	-3.63577	0.000277153	0.00110996	2.95469	83	137	211	245	373	449	81.49	126.47	194.45	281	383.74	430.07	6.98737	7.3153	7.67226	8.00021	8.29271	8.40292
ENSMUSG00000051391	Ywhag	5	135908409	135934616	-1	protein_coding	Contralateral	27907.9	-1.35276	0.126866	-10.6629	1.51739e-26	2.29392e-24	23.6394	13687	16984	19292	35233	37930	42931	13437.8	15678.2	17778.9	40409.5	39021.8	41121.2	13.7756	13.9825	14.1513	15.2565	15.2094	15.28
ENSMUSG00000024044	Epb41l3	17	69156810	69289989	1	protein_coding	Contralateral	7275.31	-1.35132	0.148384	-9.10691	8.47636e-20	3.81414e-18	17.4186	3465	4547	5005	10194	9728	10169	3401.91	4197.42	4612.44	11691.7	10008	9740.31	11.8089	12.0865	12.2113	13.4474	13.2402	13.2041
ENSMUSG00000044646	Zbtb7c	18	75820178	76148561	1	protein_coding	Contralateral	336.394	-1.35111	0.321197	-4.20649	2.59369e-05	0.000126342	3.89845	126	223	239	546	424	424	123.71	205.86	220.25	626.22	436.2	406.13	7.41944	7.86833	7.93102	8.96789	8.59639	8.52458
ENSMUSG00000047307	Pcdhb13	18	37442500	37446209	1	protein_coding	Contralateral	91.2333	-1.35041	0.490349	-2.75398	0.0058876	0.0172065	1.76431	28	44	79	113	163	114	27.49	40.62	72.8	129.6	167.69	109.19	5.89501	6.0318	6.29986	6.63741	6.81161	6.53035
ENSMUSG00000031970	Dbndd1	8	123504718	123515463	-1	protein_coding	Contralateral	986.352	-1.34981	0.179777	-7.50827	5.99147e-14	1.07559e-12	11.9684	577	516	661	1196	1388	1531	566.49	476.33	609.16	1371.72	1427.95	1466.46	9.26319	9.06117	9.34799	10.316	10.3649	10.3973
ENSMUSG00000035863	Palm	10	79793572	79820896	1	protein_coding	Contralateral	8711.18	-1.3498	0.161023	-8.38266	5.17458e-17	1.49378e-15	14.8257	4008	5080	6502	11554	11232	13409	3935.03	4689.44	5992.03	13251.5	11555.3	12843.7	12.0199	12.2523	12.5778	13.6357	13.4528	13.594
ENSMUSG00000060735	Rxfp3	15	11033717	11037991	-1	protein_coding	Contralateral	47.5409	-1.34943	0.608842	-2.21639	0.0266646	0.0644513	1.19077	25	29	18	41	38	137	24.54	26.77	16.59	47.02	39.09	131.22	5.235	5.25726	5.14816	5.43899	5.37268	5.9442
ENSMUSG00000029861	Fam131b	6	42315312	42324643	-1	protein_coding	Contralateral	2418.63	-1.34871	0.151035	-8.92976	4.2693e-19	1.69143e-17	16.7717	1548	1299	1460	3249	3413	3351	1519.82	1199.13	1345.49	3726.35	3511.24	3209.73	10.6283	10.3271	10.4732	11.7791	11.7025	11.5867
ENSMUSG00000048826	Dact2	17	14195231	14203831	-1	protein_coding	Contralateral	41.7894	-1.34865	0.580483	-2.32333	0.0201616	0.0506287	1.2956	19	30	16	69	59	52	18.65	27.69	14.75	79.14	60.7	49.81	5.10248	5.19123	5.06024	5.57054	5.45369	5.37599
ENSMUSG00000051965	Nanos2	7	18987400	18988962	1	protein_coding	Contralateral	48.9936	-1.34762	0.598248	-2.25262	0.0242833	0.0594626	1.22576	41	16	17	93	64	53	40.25	14.77	15.67	106.66	65.84	50.77	5.44411	5.19281	5.20303	5.87743	5.63799	5.52922
ENSMUSG00000030310	Slc6a1	6	114282635	114317532	1	protein_coding	Contralateral	4143.8	-1.34729	0.461708	-2.91805	0.00352229	0.0109474	1.96069	1740	1332	3865	6334	6439	4671	1708.32	1229.59	3561.86	7264.61	6624.35	4474.09	10.835	10.4093	11.7935	12.7307	12.6091	12.0927
ENSMUSG00000040389	Wdr47	3	108591279	108645719	1	protein_coding	Contralateral	3976.49	-1.34724	0.14647	-9.19807	3.64453e-20	1.71612e-18	17.7655	2080	2241	2798	5415	5540	5491	2042.13	2068.71	2578.54	6210.59	5699.47	5259.52	11.0731	11.0898	11.3765	12.5279	12.415	12.3095
ENSMUSG00000033717	Adra2a	19	54045182	54048982	1	protein_coding	Contralateral	425.079	-1.34695	0.309894	-4.34647	1.38343e-05	7.12769e-05	4.14705	189	247	309	597	389	801	185.56	228.01	284.76	684.71	400.2	767.23	7.85237	8.0499	8.26984	9.18618	8.61707	9.31058
ENSMUSG00000066189	Cacng3	7	122670492	122769393	1	protein_coding	Contralateral	851.36	-1.34666	0.319602	-4.21356	2.51378e-05	0.000122727	3.91106	326	369	798	806	1152	1673	320.06	340.63	735.41	924.42	1185.16	1602.47	8.56762	8.63648	9.51944	9.7882	10.0833	10.4451
ENSMUSG00000007908	Hmgcll1	9	76014855	76136350	1	protein_coding	Contralateral	1341.06	-1.34551	0.239352	-5.62147	1.89344e-08	1.53128e-07	6.81495	485	962	943	1546	1806	2278	476.17	888.04	869.04	1773.14	1857.99	2181.97	9.10554	9.85638	9.82999	10.7082	10.7665	10.967
ENSMUSG00000063535	Zfp773	7	7127073	7136755	-1	protein_coding	Contralateral	330.17	-1.34522	0.300093	-4.48269	7.37067e-06	3.99579e-05	4.3984	205	171	201	301	479	625	201.27	157.85	185.23	345.22	492.79	598.65	7.84516	7.62683	7.76931	8.35748	8.71428	8.91494
ENSMUSG00000028347	Tmeff1	4	48585174	48663131	1	protein_coding	Contralateral	14326.2	-1.3439	0.186245	-7.21574	5.36406e-13	8.39639e-12	11.0759	5638	9349	10722	17969	18581	23162	5535.35	8630.24	9881.04	20609	19115.9	22185.6	12.5228	13.1154	13.2964	14.2817	14.1808	14.3808
ENSMUSG00000035594	Chrna5	9	54980880	55007779	1	protein_coding	Contralateral	243.068	-1.34165	0.370034	-3.62575	0.000288126	0.00114997	2.93931	92	153	177	254	262	525	90.32	141.24	163.12	291.32	269.54	502.87	7.05106	7.39204	7.51013	8.01822	7.94768	8.53878
ENSMUSG00000006958	Chrd	16	20733127	20742384	1	protein_coding	Contralateral	361.923	-1.34142	0.354791	-3.78088	0.000156275	0.00065705	3.1824	102	277	254	431	623	466	100.14	255.7	234.08	494.32	640.93	446.35	7.25557	8.09521	8.01039	8.75516	9.02751	8.65062
ENSMUSG00000031166	Wdr13	X	8123301	8132892	-1	protein_coding	Contralateral	6489.82	-1.34046	0.169926	-7.88849	3.05857e-15	6.67233e-14	13.1757	2854	3949	4865	8727	8817	9321	2802.04	3645.4	4483.42	10009.2	9070.8	8928.06	11.5408	11.8874	12.1607	13.2259	13.095	13.074
ENSMUSG00000029482	Aacs	5	125475814	125517410	1	protein_coding	Contralateral	3953.78	-1.34	0.124066	-10.8007	3.41624e-27	5.88755e-25	24.2301	2202	2322	2585	5145	5146	6097	2161.91	2143.48	2382.25	5900.92	5294.13	5839.97	11.1471	11.1359	11.2733	12.4603	12.3178	12.4468
ENSMUSG00000008206	Cers4	8	4493026	4531680	1	protein_coding	Contralateral	2874.62	-1.33994	0.169164	-7.92098	2.35648e-15	5.25375e-14	13.2795	1287	1908	1973	3829	3763	4324	1263.57	1761.31	1818.25	4391.57	3871.32	4141.71	10.4153	10.8405	10.8814	12.0223	11.8584	11.9462
ENSMUSG00000020230	Prmt2	10	76207222	76237865	-1	protein_coding	Contralateral	4353.53	-1.33944	0.165666	-8.08519	6.20674e-16	1.50658e-14	13.822	1936	2733	3164	5651	5952	6449	1900.75	2522.88	2915.84	6481.26	6123.33	6177.13	10.9899	11.3587	11.5478	12.5969	12.5221	12.5336
ENSMUSG00000038777	Sema6c	3	95160457	95174024	1	protein_coding	Contralateral	5074.56	-1.33873	0.144141	-9.28763	1.57759e-20	7.94976e-19	18.0996	2742	2838	3541	7090	6444	7424	2692.08	2619.81	3263.27	8131.68	6629.49	7111.03	11.462	11.4263	11.7144	12.9186	12.6484	12.7412
ENSMUSG00000026156	B3gat2	1	23761753	23849158	1	protein_coding	Contralateral	2194.6	-1.33855	0.306105	-4.37285	1.22634e-05	6.36013e-05	4.19653	525	1466	1905	2912	3179	3062	515.44	1353.29	1755.58	3339.84	3270.51	2932.92	9.24958	10.456	10.7867	11.61	11.5832	11.4432
ENSMUSG00000022658	Tagln3	16	45711230	45724608	-1	protein_coding	Contralateral	11374.9	-1.33828	0.172999	-7.73578	1.0277e-14	2.06426e-13	12.6852	4912	6834	8728	14492	14773	18015	4822.57	6308.59	8043.43	16621.2	15198.2	17255.5	12.3169	12.6743	12.9982	13.9689	13.849	14.0192
ENSMUSG00000008496	Pou2f2	7	25087344	25179726	-1	protein_coding	Contralateral	5636.75	-1.33811	0.152856	-8.75408	2.05766e-18	7.37251e-17	16.1324	3001	3350	3779	6955	6624	9926	2946.36	3092.45	3482.6	7976.85	6814.67	9507.55	11.5921	11.6556	11.8119	12.9069	12.6983	13.1399
ENSMUSG00000017740	Slc12a5	2	164960802	164999731	1	protein_coding	Contralateral	1307.79	-1.33705	0.225647	-5.92539	3.1155e-09	2.86513e-08	7.54286	740	590	999	1629	2150	1644	726.53	544.64	920.65	1868.34	2211.89	1574.69	9.60962	9.26308	9.89696	10.7683	10.9787	10.5566
ENSMUSG00000040721	Zfhx2	14	55060262	55092324	-1	protein_coding	Contralateral	9293.61	-1.33694	0.155451	-8.6004	7.9438e-18	2.60768e-16	15.5837	4532	5647	6555	13512	11426	13370	4449.49	5212.85	6040.87	15497.2	11754.9	12806.4	12.1899	12.4	12.5959	13.8529	13.4834	13.5979
ENSMUSG00000041757	Plekha6	1	133164210	133303435	1	protein_coding	Contralateral	4201.94	-1.3369	0.184687	-7.23872	4.52925e-13	7.17824e-12	11.144	1962	3153	2433	5834	4780	6811	1926.28	2910.59	2242.17	6691.15	4917.59	6523.87	11.0026	11.5405	11.2	12.6332	12.228	12.6
ENSMUSG00000023805	Synj2	17	5941280	6044290	1	protein_coding	Contralateral	299.161	-1.33661	0.359796	-3.7149	0.000203282	0.000836124	3.07773	96	230	197	500	360	379	94.25	212.32	181.55	573.46	370.36	363.02	7.15689	7.83992	7.69945	8.80286	8.36554	8.34621
ENSMUSG00000031883	Car7	8	104534689	104550343	1	protein_coding	Contralateral	50.1767	-1.33523	0.546547	-2.44302	0.0145649	0.0380551	1.41959	35	24	21	75	58	83	34.36	22.15	19.35	86.02	59.67	79.5	5.44804	5.33048	5.30104	5.81709	5.64885	5.7793
ENSMUSG00000027894	Slc6a17	3	107467543	107518018	-1	protein_coding	Contralateral	2796.97	-1.33347	0.180486	-7.38819	1.48837e-13	2.54217e-12	11.5948	1283	1880	1874	3651	4398	3495	1259.64	1735.46	1727.02	4187.41	4524.6	3347.66	10.4077	10.8176	10.8113	11.9555	12.0563	11.6652
ENSMUSG00000054034	Tceal5	X	136200948	136203876	-1	protein_coding	Contralateral	253.404	-1.33323	0.28407	-4.6933	2.68828e-06	1.57531e-05	4.80263	140	135	173	324	342	392	137.45	124.62	159.43	371.6	351.84	375.47	7.4113	7.33278	7.53201	8.2882	8.23691	8.29888
ENSMUSG00000008153	Clstn3	6	124430759	124464794	-1	protein_coding	Contralateral	2463.88	-1.33294	0.208407	-6.39587	1.59641e-10	1.76475e-09	8.75332	1039	1393	1998	3269	3589	3335	1020.08	1285.9	1841.29	3749.29	3692.31	3194.41	10.123	10.4162	10.874	11.7887	11.769	11.582
ENSMUSG00000039131	Gipc2	3	152093533	152166230	-1	protein_coding	Contralateral	105.262	-1.33254	0.426887	-3.12154	0.00179911	0.00599725	2.22205	62	42	75	133	134	180	60.87	38.77	69.12	152.54	137.86	172.41	6.34255	6.14058	6.40706	6.89004	6.82153	6.97738
ENSMUSG00000106847	Peg13	15	72805600	72810324	-1	sense_intronic	Contralateral	8377.78	-1.3318	0.199906	-6.6621	2.69945e-11	3.3663e-10	9.47285	3320	4923	6860	10550	11000	13284	3259.55	4544.51	6321.95	12100	11316.6	12724	11.7658	12.2056	12.6439	13.5088	13.4195	13.576
ENSMUSG00000049583	Grm5	7	87584168	88134907	1	protein_coding	Contralateral	67.189	-1.33091	0.624829	-2.13005	0.0331679	0.0776275	1.10998	7	37	59	138	95	54	6.87	34.16	54.37	158.28	97.73	51.72	5.33197	5.65209	5.83204	6.41953	6.12598	5.81051
ENSMUSG00000104118	Gm37298	1	137909291	137913158	1	TEC	Contralateral	197.245	-1.33088	0.472652	-2.81578	0.00486591	0.0145513	1.8371	138	154	36	341	226	260	135.49	142.16	33.18	391.1	232.51	249.04	7.22124	7.2583	6.34363	8.12851	7.66225	7.72206
ENSMUSG00000032064	Dixdc1	9	50662752	50739517	-1	protein_coding	Contralateral	3546.12	-1.33004	0.155555	-8.55027	1.22805e-17	3.95594e-16	15.4028	1867	1914	2618	4663	4787	5211	1833.01	1766.85	2412.66	5348.1	4924.79	4991.32	10.9195	10.8718	11.2755	12.3143	12.2063	12.2239
ENSMUSG00000027833	Shox2	3	66971727	66981771	-1	protein_coding	Contralateral	101.865	-1.32906	0.553166	-2.40265	0.016277	0.041981	1.37695	28	107	30	91	114	246	27.49	98.77	27.65	104.37	117.28	235.63	5.92258	6.52044	5.92302	6.55396	6.62832	7.12441
ENSMUSG00000003279	Dlgap1	17	69969073	70821413	1	protein_coding	Contralateral	367.815	-1.32888	0.471121	-2.82067	0.00479239	0.0143889	1.84197	55	167	404	619	443	481	54	154.16	372.31	709.95	455.75	460.72	6.73204	7.58203	8.4353	9.11083	8.64292	8.65446
ENSMUSG00000083534	H2-M6-ps	17	36969195	36971396	-1	unprocessed_pseudogene	Contralateral	73.185	-1.32879	0.534264	-2.48713	0.0128777	0.0341175	1.46702	51	45	22	118	126	65	50.07	41.54	20.27	135.34	129.63	62.26	5.92194	5.84723	5.62838	6.44528	6.41908	6.01831
ENSMUSG00000044071	Fam19a2	10	123263996	123741204	1	protein_coding	Contralateral	385.978	-1.32874	0.33175	-4.00524	6.19551e-05	0.000282544	3.54891	120	250	313	456	509	660	117.82	230.78	288.45	523	523.65	632.18	7.41438	8.02687	8.24448	8.85079	8.8525	9.05175
ENSMUSG00000027692	Tnik	3	28263214	28675858	1	protein_coding	Contralateral	6154.28	-1.32847	0.139591	-9.51689	1.78432e-21	1.04595e-19	18.9805	3745	3441	3911	8880	7928	8485	3676.82	3176.45	3604.25	10184.7	8156.21	8127.3	11.8939	11.7011	11.8675	13.2432	12.9481	12.9435
ENSMUSG00000021719	Rgs7bp	13	104947153	105054930	-1	protein_coding	Contralateral	131.164	-1.32809	0.444716	-2.98638	0.00282297	0.00900613	2.04546	44	88	92	201	223	123	43.2	81.23	84.78	230.53	229.42	117.81	6.30852	6.63881	6.66449	7.36992	7.36683	6.87518
ENSMUSG00000027993	Trim2	3	84160439	84306877	-1	protein_coding	Contralateral	12840.4	-1.32772	0.119058	-11.1519	7.01209e-29	1.61128e-26	25.7928	6990	7949	8312	17283	16021	19708	6862.74	7337.87	7660.06	19822.3	16482.2	18877.2	12.8003	12.8895	12.9469	14.2196	13.9721	14.1541
ENSMUSG00000022619	Mapk8ip2	15	89453913	89464468	1	protein_coding	Contralateral	6592.57	-1.32715	0.172323	-7.70153	1.34447e-14	2.63902e-13	12.5786	3191	3508	5214	8532	8600	10175	3132.9	3238.3	4805.05	9785.54	8847.55	9746.05	11.6896	11.7331	12.2543	13.198	13.064	13.1926
ENSMUSG00000048281	Dleu7	14	62276231	62292979	-1	protein_coding	Contralateral	102.421	-1.32668	0.473479	-2.80198	0.005079	0.0150942	1.82119	54	45	73	81	130	236	53.02	41.54	67.27	92.9	133.74	226.05	6.22941	6.12123	6.34675	6.52668	6.7564	7.13438
ENSMUSG00000107512	Gm44433	6	77428678	77433509	-1	TEC	Contralateral	99.1939	-1.32616	0.628385	-2.11043	0.0348216	0.080784	1.09267	107	10	29	221	115	86	105.05	9.23	26.73	253.47	118.31	82.37	6.47997	5.55963	5.81336	7.11451	6.55692	6.33138
ENSMUSG00000051335	Gfod1	13	43195245	43304172	-1	protein_coding	Contralateral	390.28	-1.32505	0.271097	-4.88774	1.02e-06	6.3576e-06	5.19671	207	202	286	587	511	511	203.23	186.47	263.57	673.24	525.71	489.46	7.92115	7.83987	8.17048	9.13252	8.87106	8.79659
ENSMUSG00000031398	Plxna3	X	74329066	74344689	1	protein_coding	Contralateral	9926.91	-1.32478	0.149795	-8.84394	9.23977e-19	3.45419e-17	16.4617	4679	6528	6798	13540	12357	15070	4593.81	6026.12	6264.81	15529.3	12712.7	14434.7	12.2393	12.6	12.6517	13.8636	13.5958	13.7658
ENSMUSG00000028246	Faxc	4	21931329	21996839	1	protein_coding	Contralateral	4463.13	-1.32423	0.167888	-7.88762	3.08003e-15	6.71064e-14	13.1732	2001	2897	3192	5871	5621	6976	1964.57	2674.27	2941.64	6733.58	5782.8	6681.91	11.0358	11.438	11.5626	12.651	12.4504	12.641
ENSMUSG00000043629	1700019D03Rik	1	52922324	53020179	-1	protein_coding	Contralateral	385.889	-1.32382	0.273923	-4.8328	1.34628e-06	8.26566e-06	5.08272	245	172	268	511	481	614	240.54	158.78	246.98	586.08	494.85	588.12	8.07771	7.6884	8.10291	8.97937	8.80235	8.98374
ENSMUSG00000006575	Rundc3a	11	102393403	102402555	1	protein_coding	Contralateral	5651.2	-1.32373	0.184398	-7.17865	7.04035e-13	1.08044e-11	10.9664	2637	2996	4590	7311	7302	8796	2588.99	2765.66	4229.99	8385.15	7512.19	8425.19	11.4219	11.5084	12.0677	12.9728	12.8271	12.9792
ENSMUSG00000051331	Cacna1c	6	118587240	119196418	-1	protein_coding	Contralateral	1096.02	-1.32336	0.19523	-6.77848	1.21444e-11	1.58559e-10	9.79981	702	729	537	1451	1584	1488	689.22	672.95	494.88	1664.18	1629.6	1425.27	9.51591	9.48733	9.12441	10.5814	10.5558	10.3922
ENSMUSG00000037788	Vopp1	6	57727807	57825159	-1	protein_coding	Contralateral	9707.55	-1.32067	0.227188	-5.81312	6.13194e-09	5.35349e-08	7.27136	3577	5330	8649	13117	12919	14102	3511.88	4920.22	7970.63	15044.2	13290.9	13507.5	11.8782	12.3253	12.9674	13.816	13.6502	13.6718
ENSMUSG00000003974	Grm3	5	9485541	9725170	-1	protein_coding	Contralateral	291.891	-1.32018	0.366476	-3.60237	0.000315333	0.00124615	2.90443	145	100	266	399	442	375	142.36	92.31	245.14	457.62	454.72	359.19	7.48042	7.13229	7.96046	8.56058	8.55479	8.32285
ENSMUSG00000006576	Slc4a3	1	75546266	75562172	1	protein_coding	Contralateral	3130.66	-1.31847	0.159253	-8.27911	1.241e-16	3.39482e-15	14.4692	1498	1948	2244	4033	4546	4327	1470.73	1798.24	2068	4625.54	4676.86	4144.59	10.6208	10.8792	11.0596	12.1048	12.1193	11.9618
ENSMUSG00000003948	Mmd	11	90249456	90278589	1	protein_coding	Contralateral	4513.18	-1.3181	0.200112	-6.58682	4.49333e-11	5.40015e-10	9.26759	1836	2793	3561	5159	6031	7616	1802.57	2578.27	3281.7	5916.97	6204.6	7294.93	10.924	11.3904	11.7062	12.4811	12.5437	12.7574
ENSMUSG00000002012	Pnck	X	73655994	73660117	-1	protein_coding	Contralateral	819.011	-1.31757	0.217036	-6.07074	1.27326e-09	1.24184e-08	7.90593	396	483	600	1166	1141	1060	388.79	445.87	552.94	1337.31	1173.84	1015.31	8.79313	8.94716	9.19263	10.2267	10.0719	9.9004
ENSMUSG00000022076	Klhl1	14	96105259	96519102	-1	protein_coding	Contralateral	1319.76	-1.31722	0.199047	-6.61764	3.64991e-11	4.45485e-10	9.35117	601	785	1006	1648	1732	2093	590.06	724.65	927.1	1890.13	1781.86	2004.77	9.36329	9.61036	9.90965	10.7872	10.7141	10.8607
ENSMUSG00000100826	Snhg14	7	59307924	59975759	-1	processed_transcript	Contralateral	4308.25	-1.3168	0.156773	-8.39939	4.48795e-17	1.31094e-15	14.8824	2140	3180	2513	5864	5773	6089	2101.04	2935.52	2315.9	6725.55	5939.18	5832.31	11.1197	11.5561	11.2465	12.6448	12.4811	12.4572
ENSMUSG00000025909	Sntg1	1	8361475	9299878	-1	protein_coding	Contralateral	164.674	-1.31592	0.445463	-2.95404	0.0031364	0.00990158	2.0043	44	78	162	205	242	250	43.2	72	149.29	235.12	248.97	239.46	6.42658	6.70455	7.20234	7.56236	7.61088	7.57861
ENSMUSG00000038065	Mturn	6	54681624	54703851	1	protein_coding	Contralateral	7649.9	-1.3156	0.192517	-6.83371	8.27462e-12	1.1029e-10	9.95746	3138	4576	6197	9799	10036	11818	3080.87	4224.19	5710.95	11238.7	10324.9	11319.8	11.6826	12.0996	12.4994	13.4001	13.287	13.4097
ENSMUSG00000021614	Vcan	13	89655312	89742509	-1	protein_coding	Contralateral	7743.38	-1.31553	0.174291	-7.54792	4.42271e-14	8.14326e-13	12.0892	3985	4053	6020	10493	9128	12354	3912.45	3741.4	5547.83	12034.7	9390.75	11833.2	12.0002	11.941	12.4629	13.4934	13.1627	13.4709
ENSMUSG00000036966	Spryd3	15	102116528	102136234	-1	protein_coding	Contralateral	1075.11	-1.31495	0.196448	-6.69363	2.17706e-11	2.75271e-10	9.56024	507	680	763	1479	1492	1452	497.77	627.72	703.16	1696.3	1534.95	1390.79	9.12861	9.40122	9.53587	10.5995	10.4775	10.3574
ENSMUSG00000010086	Rnf112	11	61448442	61454131	-1	protein_coding	Contralateral	322.713	-1.31447	0.300606	-4.37273	1.22705e-05	6.36188e-05	4.19641	202	135	236	375	503	468	198.32	124.62	217.49	430.1	517.48	448.27	7.82542	7.41988	7.90947	8.56641	8.75403	8.60867
ENSMUSG00000105139	Gm43223	3	109120533	109122895	-1	processed_transcript	Contralateral	104.094	-1.31437	0.419955	-3.12978	0.00174936	0.00584386	2.2333	49	76	55	109	164	169	48.11	70.16	50.69	125.01	168.72	161.88	6.22839	6.40984	6.25091	6.74965	6.95381	6.92504
ENSMUSG00000035864	Syt1	10	108497650	109010982	-1	protein_coding	Contralateral	10816.9	-1.31433	0.210124	-6.25501	3.97478e-10	4.16928e-09	8.37994	5085	5059	9457	14632	15779	14103	4992.42	4670.06	8715.26	16781.8	16233.2	13508.5	12.3568	12.268	13.099	13.9754	13.9308	13.6848
ENSMUSG00000052373	Mpp3	11	101999652	102028461	-1	protein_coding	Contralateral	1542.86	-1.31409	0.197294	-6.66057	2.72761e-11	3.39243e-10	9.46949	661	1008	1135	1880	2140	2374	648.97	930.5	1045.98	2156.21	2201.6	2273.92	9.50149	9.94236	10.0867	10.9889	11.0152	11.056
ENSMUSG00000086040	Wipf3	6	54429603	54503768	1	protein_coding	Contralateral	147.124	-1.31188	0.478806	-2.73989	0.0061459	0.0178524	1.7483	36	66	149	230	207	180	35.34	60.93	137.31	263.79	212.96	172.41	6.26604	6.5312	7.05229	7.56261	7.38764	7.22207
ENSMUSG00000105366	Gm43719	5	13604035	13606233	1	TEC	Contralateral	201.211	-1.31172	0.339357	-3.8653	0.000110953	0.000481049	3.31781	89	129	139	234	242	371	87.38	119.08	128.1	268.38	248.97	355.36	6.96201	7.18006	7.23446	7.83806	7.7732	8.09038
ENSMUSG00000022048	Dpysl2	14	66802864	66868688	-1	protein_coding	Contralateral	8825.77	-1.31056	0.173623	-7.5483	4.40972e-14	8.12803e-13	12.09	6048	5949	3968	11696	11668	12998	5937.89	5491.63	3656.78	13414.4	12003.9	12450	12.5675	12.4637	11.9244	13.6539	13.5055	13.5542
ENSMUSG00000050549	5730508B09Rik	3	127869058	127896324	-1	protein_coding	Contralateral	223.293	-1.30829	0.451237	-2.89934	0.00373946	0.0115453	1.9376	60	83	243	242	360	347	58.91	76.62	223.94	277.56	370.36	332.37	6.70543	6.87385	7.71222	7.90222	8.16898	8.06818
ENSMUSG00000039683	Sdk1	5	141241490	142215586	1	protein_coding	Contralateral	3242.84	-1.30742	0.217839	-6.0018	1.95147e-09	1.8489e-08	7.73309	1393	2109	2397	3583	3666	6319	1367.64	1946.86	2209	4109.42	3771.53	6052.61	10.5293	10.984	11.1473	11.954	11.8422	12.4602
ENSMUSG00000043614	Vps37d	5	135072900	135078266	-1	protein_coding	Contralateral	1191.55	-1.30672	0.206831	-6.31782	2.65275e-10	2.852e-09	8.54485	657	598	907	1664	1446	1796	645.04	552.02	835.86	1908.48	1487.62	1720.29	9.45268	9.26703	9.76369	10.7727	10.4659	10.6449
ENSMUSG00000003411	Rab3b	4	108879063	108943324	1	protein_coding	Contralateral	864.812	-1.3056	0.341123	-3.82735	0.000129528	0.000553505	3.25688	276	357	913	1042	1285	1284	270.97	329.55	841.39	1195.09	1321.99	1229.87	8.38348	8.59987	9.67987	10.096	10.2171	10.1307
ENSMUSG00000034275	Igsf9b	9	27299204	27357546	1	protein_coding	Contralateral	903.866	-1.30541	0.287325	-4.54333	5.53715e-06	3.08826e-05	4.51029	746	345	514	1391	1075	1250	732.42	318.48	473.69	1595.37	1105.94	1197.3	9.53665	8.57871	9.02959	10.465	10.025	10.12
ENSMUSG00000087594	BC039771	2	145675367	145753672	1	processed_transcript	Contralateral	49.8573	-1.30521	0.620587	-2.10318	0.0354501	0.0820724	1.0858	8	31	39	37	73	114	7.85	28.62	35.94	42.44	75.1	109.19	5.11902	5.34881	5.41719	5.47371	5.71107	5.90508
ENSMUSG00000028599	Tnfrsf1b	4	145213463	145246870	-1	protein_coding	Contralateral	50.6281	-1.30503	0.637069	-2.0485	0.0405112	0.0919129	1.03662	5	42	31	43	84	100	4.91	38.77	28.57	49.32	86.42	95.78	5.09455	5.46016	5.36572	5.54766	5.8	5.8543
ENSMUSG00000018451	6330403K07Rik	11	71031941	71033513	-1	lincRNA	Contralateral	5029.54	-1.30462	0.186965	-6.9779	2.99616e-12	4.26389e-11	10.3702	2075	3262	3865	6002	7053	7754	2037.22	3011.21	3561.86	6883.83	7256.02	7427.12	11.0959	11.6072	11.8277	12.6964	12.766	12.7969
ENSMUSG00000051251	Nhlh1	1	172052292	172057573	-1	protein_coding	Contralateral	713.822	-1.30449	0.264506	-4.93179	8.14788e-07	5.17966e-06	5.2857	326	505	459	911	704	1362	320.06	466.17	423	1044.85	724.26	1304.58	8.54552	8.96061	8.85208	9.88471	9.46058	10.1456
ENSMUSG00000028931	Kcnab2	4	152390742	152477871	-1	protein_coding	Contralateral	1929.72	-1.30385	0.224654	-5.80381	6.48236e-09	5.64798e-08	7.24811	941	1072	1493	2924	2857	2084	923.87	989.58	1375.9	3353.6	2939.24	1996.14	9.96646	10.052	10.4655	11.597	11.4285	10.936
ENSMUSG00000023484	Prph	15	99055174	99058978	1	protein_coding	Contralateral	187.916	-1.30315	0.453657	-2.87255	0.00407169	0.0124418	1.90512	139	43	138	178	247	382	136.47	39.69	127.18	204.15	254.11	365.9	7.21015	6.42875	7.15675	7.53043	7.71636	8.0417
ENSMUSG00000058174	Gm5148	3	37714190	37724490	-1	protein_coding	Contralateral	36.1428	-1.3029	0.626096	-2.08099	0.0374351	0.0860438	1.06528	10	15	31	56	38	64	9.82	13.85	28.57	64.23	39.09	61.3	4.84526	4.88953	5.03522	5.30728	5.12541	5.28898
ENSMUSG00000017314	Mpp2	11	102057015	102088515	-1	protein_coding	Contralateral	1339.44	-1.30284	0.222373	-5.85881	4.66208e-09	4.16734e-08	7.38014	554	801	1087	1686	1794	2059	543.91	739.42	1001.74	1933.71	1845.64	1972.2	9.26697	9.63625	10.0061	10.8183	10.7604	10.8431
ENSMUSG00000032698	Lmo2	2	103957986	103981878	1	protein_coding	Contralateral	1637.26	-1.30269	0.562734	-2.31492	0.0206171	0.0515772	1.28754	321	1237	1130	1350	1769	4131	315.16	1141.9	1041.37	1548.35	1819.92	3956.85	8.61092	10.1793	10.0645	10.5602	10.7635	11.7489
ENSMUSG00000062760	1810041L15Rik	15	84379203	84447097	-1	protein_coding	Contralateral	6556.15	-1.30222	0.197817	-6.58298	4.61099e-11	5.53383e-10	9.25697	3381	3221	5351	7901	7675	11646	3319.44	2973.37	4931.3	9061.84	7895.93	11155	11.7647	11.6195	12.2875	13.0946	12.9116	13.3712
ENSMUSG00000000792	Slc5a5	8	70882889	70892757	-1	protein_coding	Contralateral	49.0952	-1.3016	0.552267	-2.35684	0.0184311	0.0467877	1.32987	28	31	21	77	48	85	27.49	28.62	19.35	88.31	49.38	81.42	5.37115	5.38097	5.2947	5.79561	5.55093	5.75912
ENSMUSG00000034059	Ypel4	2	84734058	84738655	1	protein_coding	Contralateral	679.865	-1.30121	0.279439	-4.65653	3.21582e-06	1.86353e-05	4.72966	236	537	459	932	941	931	231.7	495.71	423	1068.93	968.09	891.75	8.18884	9.01472	8.83816	9.8923	9.77754	9.68269
ENSMUSG00000040187	Arntl2	6	146796055	146833529	1	protein_coding	Contralateral	117.36	-1.3004	0.636842	-2.04195	0.0411561	0.0931185	1.03096	3	123	56	151	160	207	2.95	113.54	51.61	173.19	164.61	198.27	5.5845	6.70233	6.24276	7.00035	6.96332	7.10464
ENSMUSG00000051499	Zfp786	6	47819266	47830867	-1	protein_coding	Contralateral	409.304	-1.30038	0.29476	-4.41166	1.02583e-05	5.41809e-05	4.26615	172	334	232	551	469	679	168.87	308.32	213.8	631.95	482.5	650.38	7.76035	8.34179	7.98206	9.08679	8.80141	9.11828
ENSMUSG00000034647	Ankrd12	17	65967501	66077089	-1	protein_coding	Contralateral	4164.14	-1.29988	0.171548	-7.57736	3.52667e-14	6.59919e-13	12.1805	2473	2171	2957	6056	5791	5141	2427.98	2004.09	2725.07	6945.76	5957.69	4924.27	11.304	11.0542	11.4546	12.6822	12.4802	12.2297
ENSMUSG00000035835	Plppr3	10	79860475	79874634	-1	protein_coding	Contralateral	13312.2	-1.2977	0.145412	-8.92431	4.4848e-19	1.75263e-17	16.7563	7147	7321	9967	17891	17064	19667	7016.88	6758.15	9185.25	20519.6	17555.2	18837.9	12.8335	12.7834	13.1931	14.2699	14.0605	14.1551
ENSMUSG00000034390	Cmip	8	117257064	117459430	1	protein_coding	Contralateral	10890.5	-1.29582	0.155702	-8.32249	8.61361e-17	2.40985e-15	14.618	5808	5802	8384	14668	14113	15886	5702.26	5355.93	7726.41	16823.1	14519.2	15216.3	12.5365	12.4531	12.9411	13.9814	13.7842	13.847
ENSMUSG00000043498	9330132A10Rik	18	89293502	89297229	-1	pseudogene	Contralateral	572.346	-1.29561	0.229532	-5.64457	1.65594e-08	1.35125e-07	6.86926	322	289	430	692	801	874	316.14	266.78	396.27	793.67	824.06	837.15	8.48439	8.30619	8.725	9.49099	9.53368	9.5517
ENSMUSG00000041000	Trim62	4	128883580	128911328	1	protein_coding	Contralateral	1197.27	-1.29444	0.242084	-5.34708	8.93851e-08	6.53016e-07	6.18508	447	903	839	1461	1508	1995	438.86	833.58	773.19	1675.65	1551.41	1910.9	8.99519	9.75911	9.66842	10.6114	10.5167	10.7739
ENSMUSG00000022311	Csmd3	15	47580637	48792063	-1	protein_coding	Contralateral	251.622	-1.29444	0.303876	-4.25976	2.04642e-05	0.000101768	3.99239	161	117	173	308	380	355	158.07	108	159.43	353.25	390.94	340.03	7.5217	7.21892	7.52843	8.23576	8.33256	8.20059
ENSMUSG00000026721	Rabgap1l	1	160219174	160793211	-1	protein_coding	Contralateral	1585.9	-1.29442	0.165504	-7.82107	5.23771e-15	1.10757e-13	12.9556	949	888	1067	2107	2324	2060	931.72	819.73	983.31	2416.57	2390.9	1973.16	9.95078	9.79295	10.0172	11.1405	11.1272	10.8855
ENSMUSG00000033467	Crlf2	5	109554709	109558993	-1	protein_coding	Contralateral	190.381	-1.29436	0.386962	-3.34492	0.000823064	0.00297185	2.52697	78	106	153	254	339	195	76.58	97.85	141	291.32	348.76	186.78	6.83589	6.99819	7.26446	7.86271	8.02434	7.48636
ENSMUSG00000015222	Map2	1	66175273	66442583	1	protein_coding	Contralateral	23687.6	-1.29357	0.125945	-10.2709	9.53147e-25	9.61076e-23	22.0172	13129	14365	16114	30534	28583	38314	12890	13260.6	14850.1	35020.1	29405.8	36698.8	13.7047	13.7427	13.8946	15.0483	14.813	15.1115
ENSMUSG00000061762	Tac1	6	7554879	7565834	1	protein_coding	Contralateral	246.746	-1.29255	0.513042	-2.51938	0.0117562	0.0315882	1.50048	30	111	280	291	298	470	29.45	102.47	258.04	333.75	306.58	450.19	6.30792	7.08779	7.86858	8.10757	8.02803	8.39786
ENSMUSG00000024130	Abca3	17	24351950	24410201	1	protein_coding	Contralateral	5867.95	-1.29235	0.14674	-8.80707	1.28454e-18	4.7303e-17	16.3251	3015	3485	4307	7916	7517	8612	2960.11	3217.07	3969.19	9079.04	7733.38	8248.94	11.6036	11.7131	11.9898	13.0848	12.872	12.9576
ENSMUSG00000086806	Gm13054	4	148001091	148004014	-1	antisense	Contralateral	55.6167	-1.29222	0.516754	-2.50065	0.0123966	0.0330615	1.48068	34	25	34	69	69	100	33.38	23.08	31.33	79.14	70.99	95.78	5.55142	5.45043	5.53201	5.89322	5.8418	5.99157
ENSMUSG00000047139	Cd24a	10	43578284	43584265	1	protein_coding	Contralateral	22079.8	-1.29125	0.1625	-7.94613	1.92435e-15	4.32953e-14	13.3636	9985	13577	17158	27087	29691	34158	9803.21	12533.2	15812.2	31066.7	30545.7	32718	13.3304	13.6594	13.9712	14.8793	14.8566	14.9491
ENSMUSG00000040532	Abhd11	5	135009152	135012175	1	protein_coding	Contralateral	799.42	-1.29092	0.220627	-5.85116	4.88153e-09	4.35446e-08	7.36107	369	504	591	1127	1007	1144	362.28	465.25	544.65	1292.58	1035.99	1095.77	8.71034	8.9909	9.17026	10.1788	9.91725	9.98357
ENSMUSG00000037341	Slc9a7	X	20105755	20291807	-1	protein_coding	Contralateral	160.282	-1.29064	0.35295	-3.65672	0.000255466	0.00103132	2.98661	96	88	101	225	246	190	94.25	81.23	93.08	258.06	253.08	181.99	6.89101	6.79633	6.88238	7.64376	7.62817	7.36246
ENSMUSG00000034755	Pcdh11x	X	120290259	120910619	1	protein_coding	Contralateral	580.282	-1.28952	0.346731	-3.71908	0.000199947	0.000823589	3.08429	225	292	525	907	955	506	220.9	269.55	483.82	1040.26	982.49	484.67	8.09509	8.30029	8.92848	9.78841	9.72338	8.93041
ENSMUSG00000028194	Ddah1	3	145758675	145894277	1	protein_coding	Contralateral	2360.54	-1.28947	0.198144	-6.50774	7.62889e-11	8.88954e-10	9.05112	1137	1408	1791	3234	3641	2758	1116.3	1299.75	1650.53	3709.15	3745.81	2641.73	10.2331	10.4256	10.7295	11.7683	11.7811	11.3315
ENSMUSG00000005580	Adcy9	16	4287529	4420498	-1	protein_coding	Contralateral	373.605	-1.28868	0.281373	-4.57996	4.65062e-06	2.62353e-05	4.58111	182	192	304	506	504	529	178.69	177.24	280.16	580.34	518.51	506.7	7.78838	7.78022	8.21433	8.95375	8.83636	8.81264
ENSMUSG00000064115	Cadm2	16	66655421	67620908	-1	protein_coding	Contralateral	2916.35	-1.28829	0.252206	-5.10811	3.25402e-07	2.19749e-06	5.65807	1304	1528	2496	4515	4419	2905	1280.26	1410.53	2300.23	5178.36	4546.2	2782.53	10.4302	10.554	11.1831	12.2364	12.0668	11.4292
ENSMUSG00000051246	Msantd1	5	34908012	34923839	1	protein_coding	Contralateral	254.216	-1.28808	0.307958	-4.18264	2.88141e-05	0.000139411	3.8557	174	124	158	373	323	349	170.83	114.47	145.61	427.8	332.3	334.29	7.59081	7.26706	7.458	8.42468	8.18432	8.19018
ENSMUSG00000039976	Tbc1d16	11	119143045	119228499	-1	protein_coding	Contralateral	10011.3	-1.28759	0.137784	-9.34501	9.18841e-21	4.88744e-19	18.3109	5057	6331	7113	13572	13082	14281	4964.93	5844.26	6555.1	15566	13458.6	13679	12.3443	12.561	12.7137	13.8685	13.6738	13.6956
ENSMUSG00000031298	Adgrg2	X	160390690	160498070	1	protein_coding	Contralateral	124.71	-1.28706	0.611073	-2.10623	0.0351842	0.0815007	1.08884	8	69	123	213	231	85	7.85	63.7	113.35	244.29	237.65	81.42	5.67717	6.37263	6.72951	7.30579	7.28423	6.51597
ENSMUSG00000043542	Zc2hc1a	3	7503483	7553836	1	protein_coding	Contralateral	3893.96	-1.28601	0.1426	-9.01827	1.91089e-19	8.1718e-18	17.0877	1977	2504	2717	5189	5198	5542	1941.01	2311.49	2503.9	5951.38	5347.62	5308.37	11.0061	11.2329	11.337	12.4699	12.3295	12.3198
ENSMUSG00000027544	Nfatc2	2	168476410	168601657	-1	protein_coding	Contralateral	66.0535	-1.28569	0.577003	-2.22822	0.025866	0.0627146	1.20263	20	19	69	104	68	111	19.64	17.54	63.59	119.28	69.96	106.32	5.52619	5.50039	5.92653	6.26099	5.97171	6.19447
ENSMUSG00000107877	Gm43951	11	72203952	72206840	-1	protein_coding	Contralateral	332.199	-1.28546	0.307949	-4.17425	2.98968e-05	0.000144231	3.84094	254	174	167	496	463	401	249.38	160.62	153.9	568.87	476.33	384.1	8.04973	7.64743	7.60987	8.86697	8.68537	8.46897
ENSMUSG00000083397	Gm5466	2	181896823	181898712	1	processed_pseudogene	Contralateral	95.1102	-1.28523	0.439816	-2.92219	0.00347576	0.0108281	1.96545	46	53	67	89	142	174	45.16	48.93	61.74	102.08	146.09	166.66	6.13139	6.16473	6.27187	6.54437	6.77199	6.86241
ENSMUSG00000030703	Gdpd3	7	126766334	126775649	1	protein_coding	Contralateral	52.1497	-1.28474	0.582835	-2.2043	0.0275035	0.0662098	1.17908	31	14	39	66	106	51	30.44	12.92	35.94	75.7	109.05	48.85	5.44408	5.27677	5.49143	5.77543	5.94924	5.59481
ENSMUSG00000048782	Insc	7	114743694	114850383	1	protein_coding	Contralateral	223.636	-1.28446	0.431044	-2.97989	0.00288352	0.00917213	2.03753	134	183	73	197	230	534	131.56	168.93	67.27	225.94	236.62	511.49	7.27795	7.47914	6.79621	7.72626	7.76696	8.48515
ENSMUSG00000030223	Ptpro	6	137252319	137463233	1	protein_coding	Contralateral	2506.45	-1.2842	0.218867	-5.8675	4.42421e-09	3.96674e-08	7.40157	1072	1365	2177	3104	3267	3966	1052.48	1260.06	2006.25	3560.05	3361.04	3798.81	10.1653	10.3932	10.987	11.7253	11.6511	11.8094
ENSMUSG00000023473	Celsr3	9	108826320	108852969	1	protein_coding	Contralateral	9447.74	-1.28414	0.132946	-9.65912	4.4972e-22	2.91371e-20	19.5356	5116	6103	6255	13034	11337	14254	5022.86	5633.79	5764.4	14949	11663.3	13653.1	12.3539	12.5063	12.5368	13.8079	13.4761	13.6867
ENSMUSG00000062991	Nrg1	8	31814551	32884029	-1	protein_coding	Contralateral	288.543	-1.28414	0.405777	-3.16463	0.00155279	0.00524617	2.28016	69	208	237	363	305	546	67.74	192.01	218.41	416.33	313.78	522.98	6.89436	7.72453	7.84039	8.4525	8.17817	8.68145
ENSMUSG00000033278	Ptprm	17	66666848	67354459	-1	protein_coding	Contralateral	1752.6	-1.28309	0.208112	-6.16539	7.03096e-10	7.06952e-09	8.15061	818	1334	1075	2529	2522	2083	803.11	1231.44	990.68	2900.57	2594.6	1995.19	9.78091	10.3119	10.0407	11.3925	11.251	10.9185
ENSMUSG00000027223	Mapk8ip1	2	92383676	92401263	-1	protein_coding	Contralateral	9587.57	-1.28283	0.172843	-7.42196	1.15398e-13	2.00078e-12	11.6988	4407	5645	7683	12309	12244	14818	4326.76	5211	7080.4	14117.5	12596.4	14193.3	12.1564	12.4032	12.811	13.7321	13.5797	13.7394
ENSMUSG00000014602	Kif1a	1	93015464	93101951	-1	protein_coding	Contralateral	23564.5	-1.28154	0.143533	-8.92854	4.31671e-19	1.70165e-17	16.7691	12823	13201	17581	32645	30225	33276	12589.5	12186.1	16202.1	37441.3	31095	31873.2	13.6725	13.6288	14.0109	15.1378	14.8876	14.9209
ENSMUSG00000103332	Pcdhga2	18	37668953	37841870	1	protein_coding	Contralateral	565.713	-1.28135	0.280298	-4.57138	4.84518e-06	2.72437e-05	4.56473	221	421	392	867	663	784	216.98	388.63	361.25	994.38	682.08	750.95	8.08629	8.69527	8.61698	9.73719	9.31213	9.42003
ENSMUSG00000070866	Zfp804a	2	82053222	82259879	1	protein_coding	Contralateral	615.811	-1.28097	0.242857	-5.27458	1.33063e-07	9.47609e-07	6.02337	307	369	453	632	818	1116	301.41	340.63	417.47	724.86	841.55	1068.95	8.45184	8.58198	8.80227	9.41549	9.58509	9.85943
ENSMUSG00000024136	Dnase1l2	17	24440081	24443105	-1	protein_coding	Contralateral	181.923	-1.2807	0.334979	-3.82321	0.000131725	0.000562196	3.25011	105	90	132	212	275	269	103.09	83.08	121.65	243.15	282.92	257.66	7.02842	6.8838	7.14498	7.68937	7.81966	7.73942
ENSMUSG00000039747	Orai2	5	136147459	136170713	-1	protein_coding	Contralateral	774.053	-1.2799	0.197766	-6.47179	9.6849e-11	1.10756e-09	8.95563	382	534	512	1004	1063	1106	375.05	492.95	471.84	1151.51	1093.6	1059.37	8.74455	9.051	9.00149	10.033	9.97242	9.93516
ENSMUSG00000025357	Dgka	10	128720134	128744855	-1	protein_coding	Contralateral	807.872	-1.2797	0.19489	-6.56629	5.15848e-11	6.13959e-10	9.21186	529	499	455	1104	1009	1194	519.37	460.64	419.31	1266.2	1038.04	1143.66	9.12102	8.98434	8.87814	10.1598	9.92497	10.0396
ENSMUSG00000038831	Ralgps1	2	33133417	33371486	-1	protein_coding	Contralateral	3659.82	-1.27904	0.128504	-9.95328	2.43997e-23	1.95583e-21	20.7087	2098	2259	2424	4962	4727	5247	2059.8	2085.33	2233.88	5691.03	4863.07	5025.8	11.0761	11.092	11.1813	12.4022	12.1961	12.2393
ENSMUSG00000004558	Ndrg2	14	51905271	51913488	-1	protein_coding	Contralateral	1500.48	-1.27873	0.287441	-4.44865	8.64126e-06	4.62352e-05	4.33503	462	891	1399	1913	2177	2092	453.59	822.5	1289.27	2194.06	2239.67	2003.81	9.05882	9.77947	10.3343	10.9985	11.0245	10.8849
ENSMUSG00000022935	Grik1	16	87895901	88290258	-1	protein_coding	Contralateral	102.846	-1.27833	0.400464	-3.19211	0.00141235	0.0048218	2.31679	58	62	62	122	139	170	56.94	57.23	57.14	139.92	143	162.83	6.30628	6.30817	6.30736	6.8217	6.83682	6.92634
ENSMUSG00000001520	Nrip2	6	128399296	128416427	1	protein_coding	Contralateral	60.2353	-1.27819	0.539002	-2.3714	0.0177209	0.0452047	1.34482	24	34	43	96	103	53	23.56	31.39	39.63	110.1	105.96	50.77	5.50892	5.58753	5.6638	6.13338	6.1125	5.75725
ENSMUSG00000041420	Meis3	7	16175090	16186504	1	protein_coding	Contralateral	4306.5	-1.27689	0.155045	-8.23561	1.7865e-16	4.72216e-15	14.3259	2403	2451	3122	5572	5081	7018	2359.25	2262.56	2877.13	6390.65	5227.26	6722.14	11.2716	11.2169	11.5306	12.5782	12.3137	12.645
ENSMUSG00000038170	Pde4dip	3	97689824	97888707	-1	protein_coding	Contralateral	6811.78	-1.27673	0.145692	-8.7632	1.89777e-18	6.8138e-17	16.1666	3644	4262	4731	7851	8469	11778	3577.66	3934.33	4359.93	9004.49	8712.78	11281.5	11.8698	11.9952	12.131	13.0929	13.0491	13.393
ENSMUSG00000026113	Inpp4a	1	37299865	37410736	1	protein_coding	Contralateral	3141.45	-1.27619	0.139214	-9.16707	4.86066e-20	2.27015e-18	17.6439	1788	1958	2079	4358	3902	4549	1755.45	1807.47	1915.94	4998.29	4014.32	4357.23	10.8503	10.8878	10.9629	12.2079	11.9221	12.0289
ENSMUSG00000025366	Esyt1	10	128509965	128525871	-1	protein_coding	Contralateral	4947.01	-1.27616	0.236132	-5.40442	6.50171e-08	4.85487e-07	6.31382	1787	3756	3600	5851	5499	9161	1754.46	3467.23	3317.64	6710.64	5657.29	8774.8	10.8975	11.7885	11.7305	12.6587	12.4332	13.0136
ENSMUSG00000061601	Pclo	5	14514918	14863459	1	protein_coding	Contralateral	5871.53	-1.27371	0.122702	-10.3805	3.04167e-25	3.4487e-23	22.4623	3656	3314	3925	7558	7954	8469	3589.44	3059.22	3617.15	8668.44	8182.96	8111.97	11.8582	11.6478	11.8683	13.0242	12.9478	12.9362
ENSMUSG00000030562	Nox4	7	87246096	87398710	1	protein_coding	Contralateral	184.159	-1.27369	0.402947	-3.16094	0.00157261	0.00530794	2.27507	61	172	96	240	237	291	59.89	158.78	88.47	275.26	243.82	278.73	6.671	7.33612	6.91241	7.78979	7.68607	7.80166
ENSMUSG00000029094	Afap1	5	35893319	36003923	1	protein_coding	Contralateral	5354.11	-1.27359	0.153119	-8.3176	8.97633e-17	2.50321e-15	14.6015	3381	3573	2954	7572	6247	8011	3319.44	3298.3	2722.31	8684.5	6426.82	7673.28	11.7441	11.7357	11.4837	13.0139	12.6153	12.85
ENSMUSG00000061288	Taok3	5	117120129	117275219	1	protein_coding	Contralateral	1259.26	-1.27305	0.198965	-6.39837	1.57044e-10	1.73716e-09	8.76016	743	613	968	1544	1696	1934	729.47	565.87	892.08	1770.85	1744.82	1852.47	9.61183	9.30711	9.85511	10.696	10.6778	10.7521
ENSMUSG00000056553	Ptprn2	12	116485720	117276849	1	protein_coding	Contralateral	1672.74	-1.27279	0.163253	-7.79647	6.36642e-15	1.32671e-13	12.8772	835	1104	1169	2143	2222	2481	819.8	1019.12	1077.31	2457.86	2285.96	2376.41	9.80207	10.0709	10.1399	11.1744	11.0829	11.132
ENSMUSG00000025189	Cnnm1	19	43440436	43497212	1	protein_coding	Contralateral	232.127	-1.27252	0.36137	-3.52137	0.000429319	0.00165264	2.78182	92	137	190	300	239	429	90.32	126.47	175.1	344.08	245.88	410.91	7.0436	7.29281	7.55497	8.15183	7.84697	8.32005
ENSMUSG00000032131	Abcg4	9	44273188	44288615	-1	protein_coding	Contralateral	975.255	-1.27197	0.2227	-5.71156	1.11945e-08	9.411e-08	7.02636	449	649	705	1459	1162	1350	440.83	599.1	649.7	1673.36	1195.45	1293.09	8.97036	9.32635	9.4215	10.5539	10.1473	10.242
ENSMUSG00000037568	Vash2	1	190947646	190979296	-1	protein_coding	Contralateral	3316.07	-1.27193	0.140633	-9.04437	1.50537e-19	6.56798e-18	17.1826	1917	1901	2342	4332	4194	5030	1882.1	1754.85	2158.31	4968.47	4314.72	4817.95	10.947	10.8566	11.124	12.2089	12.0246	12.1688
ENSMUSG00000040855	Reps2	X	162411954	162643649	-1	protein_coding	Contralateral	665.159	-1.27176	0.193221	-6.58191	4.64449e-11	5.57016e-10	9.25413	407	397	424	876	931	910	399.59	366.48	390.74	1004.7	957.8	871.64	8.77999	8.68508	8.75515	9.82076	9.7658	9.65737
ENSMUSG00000086350	B230369F24Rik	1	178313328	178318549	-1	antisense	Contralateral	96.7581	-1.27143	0.565783	-2.2472	0.0246273	0.0601598	1.22069	12	84	66	92	124	206	11.78	77.54	60.82	105.52	127.57	197.32	5.69624	6.3556	6.22824	6.53521	6.65648	6.96255
ENSMUSG00000045967	Gpr158	2	21367542	21830547	1	protein_coding	Contralateral	372.387	-1.27099	0.261979	-4.85151	1.22524e-06	7.56296e-06	5.12131	216	211	255	532	534	452	212.07	194.78	235	610.16	549.37	432.95	7.95005	7.87011	8.04689	9.00785	8.89816	8.65206
ENSMUSG00000013539	Tango2	16	18300825	18348103	-1	protein_coding	Contralateral	702.151	-1.27074	0.288785	-4.40031	1.08098e-05	5.68703e-05	4.24511	242	441	608	843	1065	987	237.59	407.1	560.31	966.86	1095.66	945.39	8.22099	8.80393	9.16171	9.78725	9.93327	9.76161
ENSMUSG00000041216	Clvs1	4	9269293	9451691	1	protein_coding	Contralateral	1648.69	-1.27057	0.207311	-6.12879	8.85502e-10	8.80597e-09	8.05522	718	1130	1211	2379	2076	2259	704.93	1043.12	1116.02	2728.53	2135.76	2163.77	9.61247	10.0954	10.1793	11.3016	10.9922	11.0087
ENSMUSG00000032656	March3	18	56761716	56925548	-1	protein_coding	Contralateral	86.3678	-1.26982	0.486103	-2.61224	0.00899502	0.0249509	1.60291	28	53	69	109	153	100	27.49	48.93	63.59	125.01	157.4	95.78	5.86705	6.07671	6.19636	6.57382	6.72546	6.41383
ENSMUSG00000034993	Vat1	11	101458745	101466230	-1	protein_coding	Contralateral	7736.85	-1.26931	0.174041	-7.29316	3.02764e-13	4.94582e-12	11.3058	3540	4770	6099	9604	9637	12520	3475.55	4403.28	5620.63	11015	9914.4	11992.2	11.8444	12.1573	12.4809	13.376	13.2357	13.4894
ENSMUSG00000025889	Snca	6	60731575	60829855	-1	protein_coding	Contralateral	3607.51	-1.26918	0.26419	-4.80405	1.55485e-06	9.45013e-06	5.02456	1207	2297	3166	3341	5741	5934	1185.02	2120.4	2917.68	3831.87	5906.26	5683.84	10.3547	11.1057	11.5207	11.8764	12.4432	12.3928
ENSMUSG00000041731	Pgm5	19	24683016	24861855	-1	protein_coding	Contralateral	85.9344	-1.26861	0.601034	-2.11071	0.0347972	0.0807561	1.09282	32	32	75	129	203	30	31.42	29.54	69.12	147.95	208.84	28.74	5.79069	5.76847	6.13524	6.59627	6.84521	5.75977
ENSMUSG00000026688	Mgst3	1	167371966	167393841	-1	protein_coding	Contralateral	1197.25	-1.26694	0.263402	-4.8099	1.51009e-06	9.18957e-06	5.0367	470	652	1090	1320	1637	2002	461.44	601.87	1004.51	1513.94	1684.12	1917.6	9.05298	9.3671	9.98403	10.4854	10.6168	10.7772
ENSMUSG00000036782	Klhl13	X	23219271	23365082	-1	protein_coding	Contralateral	4101.02	-1.26607	0.205357	-6.16521	7.03891e-10	7.07339e-09	8.15037	1787	2641	3202	4557	4886	7527	1754.46	2437.96	2950.86	5226.53	5026.64	7209.68	10.8791	11.3068	11.5559	12.3051	12.2539	12.7286
ENSMUSG00000038555	Reep2	18	34840589	34847463	1	protein_coding	Contralateral	2501.44	-1.26565	0.208459	-6.07143	1.26774e-09	1.23716e-08	7.90758	1423	1153	2056	3517	3335	3328	1397.09	1064.36	1894.74	4033.73	3431	3187.7	10.5255	10.18	10.9145	11.8875	11.6783	11.5834
ENSMUSG00000015094	Npdc1	2	25399351	25409494	1	protein_coding	Contralateral	4416.96	-1.26558	0.152795	-8.28286	1.20249e-16	3.29471e-15	14.4822	2373	2485	3377	5674	5789	6580	2329.8	2293.95	3112.13	6507.64	5955.64	6302.61	11.2584	11.2381	11.6367	12.606	12.4892	12.5639
ENSMUSG00000033597	Caskin1	17	24488783	24508905	1	protein_coding	Contralateral	3505.41	-1.26534	0.136619	-9.26178	2.01056e-20	9.92836e-19	18.0031	1966	2105	2468	4694	4552	5030	1930.21	1943.16	2274.43	5383.65	4683.03	4817.95	10.9868	10.9954	11.1993	12.3228	12.1404	12.1776
ENSMUSG00000039252	Lgi2	5	52533517	52566462	-1	protein_coding	Contralateral	1203.17	-1.2645	0.22524	-5.61402	1.97676e-08	1.59567e-07	6.79706	499	781	956	1470	1804	1655	489.91	720.96	881.02	1685.98	1855.93	1585.23	9.12802	9.58766	9.8294	10.6224	10.7411	10.5467
ENSMUSG00000046876	Atxn1	13	45549755	45965008	-1	protein_coding	Contralateral	334.477	-1.26441	0.287423	-4.39913	1.08684e-05	5.70535e-05	4.24372	178	237	198	420	566	383	174.76	218.78	182.47	481.71	582.29	366.85	7.73114	7.93488	7.7692	8.704	8.89897	8.43107
ENSMUSG00000031451	Gas6	8	13465374	13494490	-1	protein_coding	Contralateral	554.225	-1.26422	0.267803	-4.72073	2.35e-06	1.39079e-05	4.85674	364	287	364	866	781	596	357.37	264.94	335.45	993.23	803.48	570.87	8.60223	8.28801	8.53483	9.72928	9.4899	9.10952
ENSMUSG00000060275	Nrg2	18	36017707	36197380	-1	protein_coding	Contralateral	120.34	-1.26418	0.484993	-2.6066	0.00914465	0.0253008	1.59687	36	56	118	207	129	163	35.34	51.69	108.74	237.41	132.71	156.13	6.16373	6.32987	6.75139	7.31517	6.88419	6.99878
ENSMUSG00000063146	Clip2	5	134489383	134552434	-1	protein_coding	Contralateral	8252.46	-1.26301	0.157418	-8.02327	1.02971e-15	2.40787e-14	13.6184	4016	5254	6156	11252	10073	12299	3942.88	4850.07	5673.16	12905.2	10363	11780.5	12.0186	12.2929	12.5009	13.5955	13.3027	13.4738
ENSMUSG00000030600	Lrfn1	7	28451980	28468242	1	protein_coding	Contralateral	1735.23	-1.26301	0.139882	-9.02907	1.73137e-19	7.49711e-18	17.1251	969	1153	1118	2169	2368	2549	951.36	1064.36	1030.31	2487.68	2436.16	2441.54	9.99262	10.1318	10.0914	11.1985	11.1721	11.175
ENSMUSG00000015354	Pcolce2	9	95637601	95698096	1	protein_coding	Contralateral	54.7694	-1.26292	0.519327	-2.43184	0.0150225	0.0391261	1.40753	34	34	25	79	65	87	33.38	31.39	23.04	90.61	66.87	83.33	5.53859	5.51978	5.43763	5.94703	5.80053	5.90548
ENSMUSG00000021194	Chga	12	102554969	102565028	1	protein_coding	Contralateral	1700.26	-1.26262	0.279263	-4.52127	6.14707e-06	3.39329e-05	4.46938	607	860	1677	2201	2371	2404	595.95	793.88	1545.47	2524.38	2439.25	2302.65	9.40509	9.75651	10.586	11.2048	11.1615	11.0886
ENSMUSG00000037362	Nov	15	54745702	54754039	1	protein_coding	Contralateral	55.8309	-1.26248	0.574235	-2.19854	0.0279105	0.0670415	1.17366	31	16	45	62	54	127	30.44	14.77	41.47	71.11	55.55	121.65	5.49613	5.32772	5.59659	5.81957	5.71001	6.10605
ENSMUSG00000043458	Pcdhb12	18	37435621	37438654	1	protein_coding	Contralateral	114.423	-1.26162	0.432325	-2.91823	0.00352029	0.0109431	1.96086	84	52	65	188	120	164	82.47	48	59.9	215.62	123.45	157.09	6.56673	6.28858	6.39413	7.21297	6.81593	6.98111
ENSMUSG00000022438	Parvb	15	84232043	84315688	1	protein_coding	Contralateral	3660.77	-1.26147	0.21568	-5.84882	4.95074e-09	4.40936e-08	7.35562	1695	2327	2790	3782	4191	7237	1664.14	2148.1	2571.17	4337.66	4311.64	6931.91	10.7973	11.1278	11.3614	12.0439	12.036	12.659
ENSMUSG00000063297	Luzp2	7	54835498	55268885	1	protein_coding	Contralateral	625.613	-1.2609	0.251168	-5.02017	5.16267e-07	3.3702e-06	5.47234	300	329	529	808	835	921	294.54	303.71	487.51	926.71	859.04	882.17	8.43123	8.46326	8.97743	9.70099	9.61452	9.64508
ENSMUSG00000019066	Rab3d	9	21907491	21918192	-1	protein_coding	Contralateral	919.314	-1.26088	0.256504	-4.91562	8.85041e-07	5.58506e-06	5.25297	384	498	822	1148	1291	1333	377.01	459.71	757.53	1316.67	1328.16	1276.8	8.7786	9.0044	9.58588	10.2438	10.2544	10.2072
ENSMUSG00000036151	Tm6sf2	8	70072924	70080066	1	protein_coding	Contralateral	69.7767	-1.26021	0.486891	-2.58828	0.00964565	0.0265125	1.57655	53	32	35	90	101	102	52.04	29.54	32.25	103.22	103.91	97.7	5.93037	5.72835	5.75533	6.26633	6.27066	6.23641
ENSMUSG00000045763	Basp1	15	25363285	25413764	-1	protein_coding	Contralateral	35023.6	-1.26008	0.19744	-6.38209	1.74693e-10	1.92006e-09	8.71669	15656	18588	31158	40957	48499	54318	15371	17158.9	28714.2	46974.5	49895.1	52028.1	13.9775	14.1252	14.8175	15.481	15.5624	15.6189
ENSMUSG00000042873	Lhfpl4	6	113168090	113195384	-1	protein_coding	Contralateral	4534.57	-1.25936	0.164926	-7.63592	2.24219e-14	4.27929e-13	12.3686	2340	2540	3598	5883	5919	6695	2297.4	2344.72	3315.8	6747.35	6089.38	6412.76	11.243	11.2695	11.7228	12.6572	12.5219	12.5902
ENSMUSG00000039661	Dusp26	8	31089471	31097047	1	protein_coding	Contralateral	3035.83	-1.25853	0.232508	-5.41285	6.20283e-08	4.64377e-07	6.33313	1241	1638	2777	3659	3941	4880	1218.41	1512.07	2559.19	4196.59	4054.44	4674.27	10.3739	10.6503	11.3289	11.9711	11.9263	12.1117
ENSMUSG00000092536	Gm20501	7	141943704	141949539	-1	bidirectional_promoter_lncRNA	Contralateral	56.0487	-1.25821	0.550366	-2.28613	0.0222465	0.0551094	1.25877	30	40	24	106	51	77	29.45	36.92	22.12	121.57	52.47	73.75	5.49863	5.56831	5.42311	6.11464	5.69788	5.84871
ENSMUSG00000106379	Lhfpl3	5	22746059	23275597	1	protein_coding	Contralateral	424.892	-1.2581	0.340932	-3.69017	0.000224101	0.000913257	3.03941	243	156	373	610	673	450	238.58	144.01	343.74	699.62	692.37	431.03	8.09379	7.61488	8.45964	9.20872	9.19789	8.69355
ENSMUSG00000079523	Tmsb10	6	72957347	72958748	-1	protein_coding	Contralateral	7855.68	-1.25795	0.181282	-6.93918	3.94373e-12	5.53922e-11	10.2566	3666	4456	6578	9391	10542	12260	3599.25	4113.42	6062.07	10770.8	10845.5	11743.2	11.8922	12.0687	12.5829	13.3478	13.3571	13.4632
ENSMUSG00000024935	Slc1a1	19	28835049	28913960	1	protein_coding	Contralateral	352.093	-1.2568	0.443969	-2.83084	0.00464263	0.0139709	1.85478	209	64	348	479	584	394	205.19	59.08	320.71	549.38	600.81	377.39	7.85201	6.81343	8.28306	8.83116	8.9256	8.44597
ENSMUSG00000028373	Astn2	4	65380803	66404611	-1	protein_coding	Contralateral	1060.35	-1.25659	0.301037	-4.17421	2.99024e-05	0.000144231	3.84094	364	541	1055	1309	1582	1466	357.37	499.41	972.25	1501.32	1627.54	1404.2	8.73379	9.12101	9.91278	10.4392	10.538	10.358
ENSMUSG00000062753	AI413582	17	27563575	27565749	-1	protein_coding	Contralateral	196.492	-1.25656	0.425252	-2.95486	0.00312811	0.00987723	2.00536	48	170	135	224	320	276	47.13	156.93	124.41	256.91	329.21	264.36	6.55643	7.35988	7.18126	7.76884	7.98943	7.79458
ENSMUSG00000021687	Scamp1	13	94201310	94285857	-1	protein_coding	Contralateral	4135.94	-1.25652	0.16913	-7.42931	1.09164e-13	1.90034e-12	11.7212	1986	2502	3262	5201	5883	5776	1949.84	2309.64	3006.15	5965.14	6052.34	5532.5	11.0188	11.239	11.5829	12.4817	12.5008	12.3827
ENSMUSG00000098912	1500004A13Rik	3	88782943	88832547	-1	processed_transcript	Contralateral	1555.31	-1.2557	0.160235	-7.8366	4.62899e-15	9.87326e-14	13.0055	968	907	1029	1903	1925	2540	950.38	837.27	948.29	2182.59	1980.41	2432.92	9.97335	9.81729	9.97049	11.0091	10.8871	11.146
ENSMUSG00000039145	Camk1d	2	5293457	5714515	-1	protein_coding	Contralateral	2571.33	-1.2543	0.137333	-9.13323	6.64831e-20	3.03114e-18	17.5184	1458	1633	1731	3107	3848	3520	1431.45	1507.45	1595.23	3563.49	3958.77	3371.61	10.5632	10.6291	10.7013	11.7348	11.871	11.6633
ENSMUSG00000036246	Gmip	8	69808679	69821870	1	protein_coding	Contralateral	1722.95	-1.25308	0.155474	-8.05972	7.64666e-16	1.82777e-14	13.7381	1060	1084	1079	2296	2054	2668	1040.7	1000.66	994.37	2633.33	2113.12	2555.53	10.1027	10.0539	10.046	11.2689	10.9905	11.2311
ENSMUSG00000026399	Cd55	1	130439027	130462744	-1	protein_coding	Contralateral	202.227	-1.25307	0.402734	-3.11141	0.00186199	0.006177	2.20922	60	119	187	233	279	332	58.91	109.85	172.33	267.23	287.03	318	6.70205	7.11193	7.45825	7.82814	7.89177	7.98392
ENSMUSG00000041986	Elmod1	9	53911457	53975301	-1	protein_coding	Contralateral	1075.33	-1.25301	0.23883	-5.24644	1.5507e-07	1.09483e-06	5.96065	613	512	871	1422	1694	1254	601.84	472.64	802.68	1630.92	1742.76	1201.14	9.35082	9.06677	9.69296	10.5507	10.6322	10.1785
ENSMUSG00000009418	Nav1	1	135434580	135607295	-1	protein_coding	Contralateral	8471.77	-1.25294	0.129578	-9.66938	4.06832e-22	2.68634e-20	19.5708	4680	5009	6227	10864	11323	12282	4594.79	4623.9	5738.6	12460.2	11648.9	11764.2	12.2248	12.2331	12.5197	13.5524	13.4626	13.4757
ENSMUSG00000050761	Gp1bb	16	18620319	18622403	-1	protein_coding	Contralateral	884.574	-1.25279	0.227569	-5.50511	3.68947e-08	2.8569e-07	6.5441	435	475	739	1150	1166	1297	427.08	438.48	681.04	1318.96	1199.56	1242.32	8.91639	8.94598	9.45449	10.2367	10.1234	10.1654
ENSMUSG00000022840	Adcy5	16	35154877	35305737	1	protein_coding	Contralateral	1625	-1.25253	0.244549	-5.12178	3.02661e-07	2.05519e-06	5.68715	716	875	1437	2247	2441	1907	702.96	807.73	1324.29	2577.14	2511.26	1826.61	9.60476	9.77492	10.3877	11.2242	11.1916	10.7904
ENSMUSG00000032392	Parp16	9	65195353	65239224	1	protein_coding	Contralateral	132.208	-1.25212	0.432502	-2.89506	0.00379081	0.0116808	1.93253	41	106	90	135	199	222	40.25	97.85	82.94	154.83	204.73	212.64	6.30099	6.77479	6.673	7.08643	7.29659	7.32658
ENSMUSG00000042116	Vwa1	4	155768149	155774698	-1	protein_coding	Contralateral	126.125	-1.25206	0.507124	-2.46895	0.0135511	0.0356986	1.44735	42	129	48	244	153	120	41.24	119.08	44.24	279.85	157.4	114.94	6.23932	6.83007	6.26911	7.47084	7.02574	6.80626
ENSMUSG00000030630	Fah	7	84585159	84606722	-1	protein_coding	Contralateral	645.519	-1.25174	0.268219	-4.66687	3.05828e-06	1.77762e-05	4.75016	278	414	507	1012	784	818	272.94	382.17	467.23	1160.69	806.57	783.52	8.35566	8.71702	8.93792	9.97147	9.55234	9.51937
ENSMUSG00000027834	Serpini1	3	75557547	75643495	1	protein_coding	Contralateral	1803.29	-1.25074	0.240997	-5.18983	2.10488e-07	1.45722e-06	5.83648	800	908	1657	2169	2733	2474	785.43	838.19	1527.04	2487.68	2811.67	2369.7	9.75596	9.83609	10.5854	11.2023	11.358	11.1408
ENSMUSG00000038020	Rapgefl1	11	98836785	98853697	1	protein_coding	Contralateral	681.217	-1.24981	0.214367	-5.83021	5.53576e-09	4.88747e-08	7.31092	361	446	465	918	1009	837	354.43	411.71	428.53	1052.87	1038.04	801.71	8.65424	8.81817	8.8624	9.8834	9.86722	9.56909
ENSMUSG00000002190	Clgn	8	83389867	83428552	1	protein_coding	Contralateral	1159.35	-1.24963	0.238966	-5.22933	1.70126e-07	1.19476e-06	5.92272	609	548	1002	1643	1479	1590	597.91	505.87	923.41	1884.39	1521.57	1522.97	9.357	9.15886	9.87787	10.7492	10.4863	10.4875
ENSMUSG00000002324	Rec8	14	55618037	55625395	1	protein_coding	Contralateral	258.514	-1.24911	0.340371	-3.66984	0.000242707	0.000983265	3.00733	183	135	152	214	448	418	179.67	124.62	140.08	245.44	460.9	400.38	7.63697	7.33591	7.42935	7.91071	8.50371	8.36763
ENSMUSG00000068205	Macrod2	2	140395309	142392966	1	protein_coding	Contralateral	1409.26	-1.24907	0.185229	-6.74337	1.54758e-11	1.99484e-10	9.70009	761	809	1071	1813	1697	2244	747.14	746.8	987	2079.37	1745.85	2149.4	9.66166	9.66086	10.0015	10.9247	10.7068	10.9664
ENSMUSG00000020451	Limk2	11	3344256	3409189	-1	protein_coding	Contralateral	6692.87	-1.24797	0.158176	-7.88973	3.02845e-15	6.615e-14	13.1795	3175	4412	5023	8858	8828	9497	3117.19	4072.8	4629.03	10159.4	9082.11	9096.64	11.6864	12.0391	12.2084	13.2514	13.1023	13.1045
ENSMUSG00000000915	Hip1r	5	123973628	124005558	1	protein_coding	Contralateral	2819.37	-1.2464	0.198842	-6.26829	3.65029e-10	3.84295e-09	8.41533	1243	1853	2205	3156	3583	4852	1220.37	1710.54	2032.05	3619.69	3686.14	4647.45	10.3695	10.8013	11.0227	11.7688	11.7925	12.0936
ENSMUSG00000031210	Gpr165	X	96713441	96719388	1	protein_coding	Contralateral	165.031	-1.24588	0.429118	-2.90336	0.0036918	0.0114166	1.94247	151	55	85	241	211	229	148.25	50.77	78.33	276.41	217.07	219.35	7.20902	6.52161	6.76994	7.70968	7.50815	7.51698
ENSMUSG00000036882	Arhgap33	7	30522226	30535060	-1	protein_coding	Contralateral	9637.85	-1.24512	0.177441	-7.01712	2.26496e-12	3.25015e-11	10.4881	4309	6227	7634	12707	11732	14793	4230.55	5748.26	7035.24	14574	12069.7	14169.4	12.1276	12.5347	12.8035	13.7757	13.5237	13.7381
ENSMUSG00000045287	Rtn4rl1	11	75193783	75267769	1	protein_coding	Contralateral	2174.22	-1.24442	0.197089	-6.31402	2.71885e-10	2.91942e-09	8.5347	1140	1208	1733	3006	3173	2612	1119.24	1115.13	1597.07	3447.65	3264.34	2501.89	10.2267	10.2218	10.6762	11.6595	11.5894	11.2484
ENSMUSG00000022223	Sdr39u1	14	55897286	55900232	-1	protein_coding	Contralateral	586.814	-1.24425	0.247993	-5.01727	5.24108e-07	3.41492e-06	5.46662	264	357	476	773	778	842	259.19	329.55	438.67	886.57	800.39	806.5	8.28357	8.53543	8.84332	9.62667	9.51109	9.51986
ENSMUSG00000036186	Fam69b	2	26628457	26636497	1	protein_coding	Contralateral	620.668	-1.24407	0.330827	-3.76047	0.000169597	0.000708017	3.14996	173	499	478	904	801	827	169.85	460.64	440.51	1036.82	824.06	792.14	7.84919	8.90148	8.85229	9.81734	9.55425	9.5094
ENSMUSG00000036052	Dnajb5	4	42949814	42959425	1	protein_coding	Contralateral	2002.81	-1.24364	0.169994	-7.3158	2.55853e-13	4.20742e-12	11.376	1119	1106	1542	2557	2572	3025	1098.63	1020.97	1421.06	2932.68	2646.04	2897.48	10.1929	10.1009	10.5166	11.4371	11.3058	11.4218
ENSMUSG00000025212	Sfxn3	19	45047576	45056383	1	protein_coding	Contralateral	2318.46	-1.24305	0.169663	-7.32659	2.36079e-13	3.90459e-12	11.4084	1163	1600	1607	3126	2737	3560	1141.83	1476.99	1480.96	3585.28	2815.78	3409.92	10.2618	10.5878	10.5912	11.7233	11.4125	11.6589
ENSMUSG00000102252	Snrpn	7	59982495	60140219	-1	protein_coding	Contralateral	4484.2	-1.24229	0.193671	-6.41447	1.41312e-10	1.57324e-09	8.80321	2516	2124	3780	5168	6122	7063	2470.19	1960.7	3483.52	5927.3	6298.22	6765.25	11.3356	11.0343	11.7854	12.4841	12.5642	12.6586
ENSMUSG00000026587	Astn1	1	158362273	158691781	1	protein_coding	Contralateral	8086.8	-1.24216	0.121974	-10.1839	2.34097e-24	2.19263e-22	21.659	4439	5164	5681	10591	10572	11627	4358.18	4766.98	5235.42	12147.1	10876.3	11136.8	12.1501	12.2689	12.3932	13.5133	13.3659	13.3975
ENSMUSG00000033676	Gabrb3	7	57419692	57828802	1	protein_coding	Contralateral	3732.97	-1.24034	0.150808	-8.22464	1.9578e-16	5.12777e-15	14.2901	1922	2298	2835	4635	5175	5363	1887.01	2121.33	2612.64	5315.99	5323.96	5136.91	10.9653	11.1169	11.3877	12.316	12.3181	12.2712
ENSMUSG00000052581	Lrrtm4	6	80018877	80810143	1	protein_coding	Contralateral	356.412	-1.24008	0.331532	-3.74045	0.000183694	0.000762657	3.11767	211	178	266	315	414	767	207.16	164.32	245.14	361.28	425.92	734.67	7.9014	7.68952	8.0597	8.43874	8.60479	9.17212
ENSMUSG00000032291	Crabp1	9	54764748	54773110	1	protein_coding	Contralateral	2341.67	-1.23979	0.455888	-2.71951	0.00653785	0.0188386	1.72495	1180	1571	1413	2016	1909	6121	1158.52	1450.22	1302.17	2312.2	1963.95	5862.96	10.2685	10.5534	10.4165	11.1494	10.9403	12.3506
ENSMUSG00000036111	Lmo1	7	109138572	109175207	-1	protein_coding	Contralateral	493.697	-1.23944	0.25283	-4.90228	9.47318e-07	5.94108e-06	5.22613	309	257	353	737	635	624	303.37	237.24	325.31	845.28	653.28	597.69	8.39926	8.14914	8.47108	9.49978	9.21554	9.11855
ENSMUSG00000050390	C77080	4	129219578	129261404	-1	protein_coding	Contralateral	763.638	-1.23796	0.230598	-5.36846	7.94122e-08	5.8612e-07	6.23201	407	436	589	869	903	1369	399.59	402.48	542.8	996.68	928.99	1311.29	8.81147	8.81912	9.15632	9.85817	9.77613	10.1817
ENSMUSG00000019478	Rab4a	8	123805985	123835287	1	protein_coding	Contralateral	642.084	-1.23505	0.27953	-4.41832	9.94695e-06	5.26977e-05	4.27821	258	389	555	943	818	841	253.3	359.09	511.47	1081.55	841.55	805.55	8.27502	8.64721	9.03615	9.88692	9.59841	9.54858
ENSMUSG00000036026	Tmem63b	17	45660171	45686905	-1	protein_coding	Contralateral	6928.7	-1.23441	0.160197	-7.70561	1.30221e-14	2.57022e-13	12.59	3632	3922	5566	9015	9080	9997	3565.87	3620.47	5129.44	10339.5	9341.37	9575.56	11.8676	11.8876	12.3483	13.2793	13.1442	13.1771
ENSMUSG00000020340	Cyfip2	11	46193850	46312859	-1	protein_coding	Contralateral	11201	-1.23407	0.167428	-7.37075	1.69675e-13	2.85007e-12	11.5451	5486	6642	9097	13846	13933	17843	5386.12	6131.35	8383.49	15880.3	14334.1	17090.8	12.4642	12.6366	13.0536	13.9079	13.7707	14.0064
ENSMUSG00000041020	Map7d2	X	159414572	159498757	1	protein_coding	Contralateral	1039.24	-1.23324	0.186028	-6.62935	3.37177e-11	4.13293e-10	9.38374	546	656	762	1225	1337	1682	536.06	605.57	702.23	1404.98	1375.49	1611.09	9.21292	9.35575	9.53076	10.3634	10.3378	10.5303
ENSMUSG00000037418	Best1	19	9985174	10001633	-1	protein_coding	Contralateral	59.6754	-1.2313	0.607801	-2.02583	0.042782	0.0961158	1.01721	29	10	59	59	68	134	28.47	9.23	54.37	67.67	69.96	128.35	5.52488	5.30122	5.75379	5.85095	5.86702	6.19763
ENSMUSG00000053297	AI854703	6	48626764	48633689	1	protein_coding	Contralateral	201.706	-1.23127	0.413783	-2.97563	0.00292385	0.00928842	2.03206	177	67	117	183	308	355	173.78	61.85	107.82	209.89	316.87	340.03	7.4602	6.72402	7.09337	7.61591	7.97569	8.04012
ENSMUSG00000044505	Lingo4	3	94398517	94404501	1	protein_coding	Contralateral	51.5486	-1.23114	0.611411	-2.01361	0.0440506	0.0984398	1.00683	47	9	27	61	95	65	46.14	8.31	24.88	69.96	97.73	62.26	5.55705	5.17535	5.36443	5.73032	5.8979	5.67851
ENSMUSG00000021991	Cacna2d3	14	28904943	29721864	-1	protein_coding	Contralateral	643.583	-1.23111	0.324283	-3.7964	0.000146813	0.000620292	3.2074	506	363	313	501	782	1422	496.79	335.09	288.45	574.61	804.51	1362.05	8.99711	8.56494	8.40401	9.15968	9.54099	10.1506
ENSMUSG00000044469	Tnfaip8l1	17	56162477	56173955	1	protein_coding	Contralateral	552.615	-1.23009	0.21114	-5.82595	5.67871e-09	5.00086e-08	7.30096	306	397	339	669	731	853	300.43	366.48	312.41	767.29	752.04	817.04	8.42651	8.63565	8.467	9.4434	9.42123	9.51438
ENSMUSG00000055026	Gabrg3	7	56716465	57387188	-1	protein_coding	Contralateral	507.188	-1.23004	0.279514	-4.40062	1.07944e-05	5.68381e-05	4.24536	382	225	334	539	836	704	375.05	207.7	307.8	618.19	860.06	674.32	8.62591	8.0202	8.41915	9.16326	9.5291	9.2592
ENSMUSG00000017734	Dbndd2	2	164486106	164493319	1	protein_coding	Contralateral	229.702	-1.22923	0.33464	-3.67329	0.000239447	0.000970974	3.01279	102	167	157	357	268	307	100.14	154.16	144.69	409.45	275.71	294.06	7.12443	7.45489	7.40399	8.31666	7.95172	8.0101
ENSMUSG00000037541	Shank2	7	144001928	144424494	1	protein_coding	Contralateral	1684.63	-1.22895	0.178874	-6.8705	6.39752e-12	8.70892e-11	10.06	982	1125	1079	2503	2196	2068	964.12	1038.51	994.37	2870.75	2259.21	1980.82	10.0041	10.0961	10.0422	11.3733	11.0701	10.9042
ENSMUSG00000049807	Arhgap23	11	97415533	97502402	1	protein_coding	Contralateral	2561.85	-1.22785	0.177843	-6.90413	5.0511e-12	6.98081e-11	10.1561	1395	1583	1877	3782	3384	3123	1369.6	1461.3	1729.78	4337.66	3481.41	2991.34	10.5058	10.5882	10.8037	11.9881	11.7035	11.5076
ENSMUSG00000021948	Prkcd	14	30595356	30626210	-1	protein_coding	Contralateral	3778.09	-1.22718	0.162183	-7.56664	3.83006e-14	7.10519e-13	12.1484	2064	2189	2920	5220	4930	5086	2026.42	2020.71	2690.97	5986.94	5071.91	4871.59	11.059	11.0553	11.4276	12.4738	12.2562	12.2034
ENSMUSG00000022842	Ece2	16	20611593	20646485	1	protein_coding	Contralateral	898.223	-1.2261	0.240794	-5.0919	3.54491e-07	2.38086e-06	5.62327	487	759	445	1270	1067	1301	478.13	700.65	410.1	1456.59	1097.71	1246.15	9.04829	9.4913	8.87252	10.3606	10.022	10.1736
ENSMUSG00000050556	Kcnb1	2	167095969	167190155	-1	protein_coding	Contralateral	249.521	-1.22383	0.359632	-3.40301	0.00066649	0.00245015	2.61081	104	164	194	316	450	250	102.11	151.39	178.78	362.43	462.95	239.46	7.16514	7.47344	7.61233	8.24803	8.48406	7.86702
ENSMUSG00000037259	Dzank1	2	144470557	144527414	-1	protein_coding	Contralateral	1420.22	-1.22269	0.180765	-6.76397	1.34261e-11	1.74236e-10	9.75886	962	763	961	1814	2083	1841	944.49	704.34	885.63	2080.52	2142.96	1763.39	9.95003	9.59205	9.87112	10.9282	10.9653	10.722
ENSMUSG00000036622	Atp13a2	4	140986873	141007330	1	protein_coding	Contralateral	5750.06	-1.22251	0.189771	-6.44199	1.17919e-10	1.32825e-09	8.87672	2419	4009	4532	7553	7606	8102	2374.96	3700.78	4176.54	8662.71	7824.94	7760.44	11.3123	11.8951	12.0546	13.0198	12.8849	12.874
ENSMUSG00000100475	Gm29543	13	96133369	96134335	1	lincRNA	Contralateral	79.5998	-1.22241	0.591286	-2.06738	0.0386983	0.0885664	1.05273	9	50	76	101	83	158	8.84	46.16	70.04	115.84	85.39	151.34	5.52802	5.94929	6.1408	6.42177	6.24509	6.59467
ENSMUSG00000063430	Wscd2	5	113490333	113589725	1	protein_coding	Contralateral	456.807	-1.22234	0.304568	-4.01335	5.98627e-05	0.000273944	3.56234	217	376	262	474	500	920	213.05	347.09	241.45	543.64	514.39	881.22	8.01485	8.50527	8.13742	8.97755	8.91864	9.50502
ENSMUSG00000073755	5730409E04Rik	4	126609818	126614371	1	protein_coding	Contralateral	709.085	-1.22222	0.216519	-5.64487	1.6531e-08	1.34958e-07	6.8698	351	475	518	917	1037	914	344.61	438.48	477.37	1051.73	1066.85	875.47	8.63379	8.89914	8.994	9.89746	9.91439	9.68483
ENSMUSG00000028926	Cdk14	5	4803391	5420312	-1	protein_coding	Contralateral	6508.77	-1.22213	0.153586	-7.95734	1.75776e-15	3.98595e-14	13.3995	3761	3667	4957	8939	8796	8462	3692.53	3385.08	4568.21	10252.3	9049.19	8105.27	11.9073	11.7926	12.1883	13.2606	13.0946	12.9482
ENSMUSG00000046191	Pcdhb20	18	37504264	37507822	1	protein_coding	Contralateral	442.869	-1.22186	0.344782	-3.54387	0.000394302	0.00153049	2.81517	133	324	370	680	545	570	130.58	299.09	340.98	779.91	560.69	545.97	7.53847	8.33446	8.46831	9.34838	8.99083	8.96253
ENSMUSG00000025255	Zfhx4	3	5218526	5415857	1	protein_coding	Contralateral	5271.57	-1.22163	0.13333	-9.16248	5.0719e-20	2.33714e-18	17.6313	2990	3414	3648	6834	6300	8207	2935.56	3151.53	3361.88	7838.07	6481.35	7861.02	11.5824	11.6755	11.7604	12.8773	12.6258	12.8812
ENSMUSG00000085584	Rgag1	X	143099594	143104297	1	protein_coding	Contralateral	42.7331	-1.22147	0.56935	-2.14537	0.031923	0.0751098	1.1243	31	23	18	59	51	71	30.44	21.23	16.59	67.67	52.47	68.01	5.25619	5.16835	5.1203	5.53811	5.43442	5.5412
ENSMUSG00000052151	Plpp2	10	79526430	79533796	-1	protein_coding	Contralateral	359.211	-1.22144	0.269198	-4.53733	5.69716e-06	3.1721e-05	4.49865	178	279	219	492	472	492	174.76	257.55	201.82	564.29	485.59	471.26	7.76169	8.123	7.89292	8.9092	8.75416	8.72362
ENSMUSG00000052921	Arhgef15	11	68943155	68957480	-1	protein_coding	Contralateral	757.017	-1.22026	0.228151	-5.3485	8.86879e-08	6.48196e-07	6.18829	407	606	419	1026	1082	947	399.59	559.41	386.14	1176.74	1113.15	907.08	8.81054	9.18929	8.77202	10.0512	9.98604	9.74648
ENSMUSG00000027583	Zbtb46	2	181387762	181459426	-1	protein_coding	Contralateral	1567.51	-1.2201	0.197492	-6.17795	6.49392e-10	6.57171e-09	8.18232	718	1027	1240	1996	2015	2346	704.93	948.04	1142.74	2289.26	2073	2247.1	9.60744	9.97082	10.2018	11.0703	10.9456	11.0471
ENSMUSG00000024426	Atat1	17	35897595	35910075	-1	protein_coding	Contralateral	7160.94	-1.21998	0.123476	-9.88029	5.06861e-23	3.81452e-21	20.4186	4055	4401	5220	8980	9395	10593	3981.17	4062.65	4810.58	10299.4	9665.44	10146.4	12.0177	12.0445	12.268	13.2791	13.1945	13.2592
ENSMUSG00000029166	Mapre3	5	30814641	30866106	1	protein_coding	Contralateral	1966	-1.21957	0.165543	-7.36706	1.74432e-13	2.91577e-12	11.5352	1068	1170	1508	2583	2594	2763	1048.56	1080.05	1389.72	2962.5	2668.67	2646.52	10.1326	10.1695	10.4863	11.447	11.3138	11.3032
ENSMUSG00000050505	Pcdh20	14	88464743	88471396	-1	protein_coding	Contralateral	215.815	-1.21877	0.366661	-3.32398	0.000887419	0.0031809	2.49745	74	158	169	259	338	288	72.65	145.85	155.74	297.05	347.73	275.86	6.87236	7.3731	7.42521	7.97483	8.11882	7.90933
ENSMUSG00000050132	Sarm1	11	78472330	78497754	-1	protein_coding	Contralateral	2407.25	-1.21872	0.144273	-8.44732	2.98055e-17	9.01173e-16	15.0452	1390	1674	1527	3278	3104	3313	1364.69	1545.3	1407.23	3759.61	3193.35	3173.33	10.4942	10.6521	10.533	11.7928	11.5823	11.5742
ENSMUSG00000045215	Asxl3	18	22344883	22530227	1	protein_coding	Contralateral	4164.49	-1.21865	0.135414	-8.99943	2.26899e-19	9.53752e-18	17.0206	2615	2822	2498	5583	5051	6173	2567.39	2605.04	2302.07	6403.27	5196.39	5912.77	11.3794	11.3984	11.2372	12.5775	12.3028	12.4727
ENSMUSG00000031169	Porcn	X	8193848	8206525	-1	protein_coding	Contralateral	1175.41	-1.21832	0.228612	-5.3292	9.8648e-08	7.16737e-07	6.14464	576	626	1028	1449	1472	1864	565.51	577.87	947.37	1661.89	1514.37	1785.42	9.29529	9.32059	9.91368	10.5998	10.4857	10.6884
ENSMUSG00000048967	Yjefn3	8	69887788	69902712	-1	protein_coding	Contralateral	85.0729	-1.21794	0.598208	-2.03598	0.0417527	0.094184	1.02602	8	50	86	124	139	96	7.85	46.16	79.25	142.22	143	91.95	5.55281	5.99878	6.25893	6.61084	6.61529	6.3417
ENSMUSG00000024862	Klc2	19	5107746	5118560	-1	protein_coding	Contralateral	4573.32	-1.21782	0.169841	-7.17033	7.48185e-13	1.14412e-11	10.9415	2294	2746	3691	6070	6216	6154	2252.23	2534.88	3401.5	6961.82	6394.93	5894.57	11.2187	11.3729	11.7579	12.7003	12.5883	12.4809
ENSMUSG00000039086	Ss18l1	2	180042509	180070201	1	protein_coding	Contralateral	2545.47	-1.2172	0.157559	-7.72537	1.11531e-14	2.22726e-13	12.6522	1355	1674	1832	3275	3034	4000	1330.33	1545.3	1688.31	3756.17	3121.33	3831.37	10.469	10.6596	10.7727	11.8014	11.5622	11.8272
ENSMUSG00000034071	Zfp551	7	12415153	12422751	-1	protein_coding	Contralateral	265.195	-1.21646	0.293639	-4.1427	3.43235e-05	0.00016374	3.78585	138	154	206	357	333	388	135.49	142.16	189.84	409.45	342.59	371.64	7.42676	7.46516	7.7086	8.41449	8.24429	8.32203
ENSMUSG00000053825	Ppfia2	10	106470339	106935952	1	protein_coding	Contralateral	3210.68	-1.21642	0.208716	-5.82811	5.6057e-09	4.94161e-08	7.30613	1906	1457	2728	4227	4564	4166	1871.3	1344.98	2514.03	4848.04	4695.38	3990.37	10.9341	10.5091	11.3159	12.1704	12.1287	11.9165
ENSMUSG00000021773	Comtd1	14	21845861	21848977	-1	protein_coding	Contralateral	159.907	-1.216	0.340793	-3.56816	0.000359498	0.00140553	2.85216	93	90	114	194	238	222	91.31	83.08	105.06	222.5	244.85	212.64	6.8794	6.81939	6.97088	7.52837	7.60717	7.49259
ENSMUSG00000051359	Ncald	15	37366175	37792570	-1	protein_coding	Contralateral	1461.47	-1.21314	0.28489	-4.25828	2.06003e-05	0.000102402	3.98969	447	1081	1246	1564	2055	2376	438.86	997.89	1148.27	1793.79	2114.15	2275.84	9.019	10.0148	10.188	10.7423	10.948	11.0406
ENSMUSG00000085888	Gm12224	11	54340369	54353479	-1	antisense	Contralateral	40.0848	-1.213	0.571889	-2.12103	0.033919	0.0790373	1.10217	25	20	23	63	49	56	24.54	18.46	21.2	72.26	50.41	53.64	5.13417	5.07371	5.10131	5.49617	5.34974	5.37337
ENSMUSG00000031654	Cbln1	8	87468405	87472609	-1	protein_coding	Contralateral	308.634	-1.21278	0.379789	-3.1933	0.00140658	0.00480495	2.31831	101	160	313	315	449	515	99.16	147.7	288.45	361.28	461.92	493.29	7.20965	7.53558	8.14328	8.36042	8.60478	8.67141
ENSMUSG00000034006	Pqlc1	18	80253292	80292725	1	protein_coding	Contralateral	632.001	-1.21261	0.287161	-4.22275	2.41344e-05	0.000118263	3.92715	230	406	561	774	855	947	225.81	374.79	517	887.72	879.61	907.08	8.15233	8.6897	9.04343	9.65357	9.64336	9.67878
ENSMUSG00000019647	Sema6a	18	47235598	47368870	-1	protein_coding	Contralateral	4639.11	-1.212	0.178186	-6.80189	1.03255e-11	1.36152e-10	9.86598	2975	2967	2891	6787	6746	4997	2920.84	2738.89	2664.25	7784.16	6940.18	4786.34	11.5599	11.4757	11.4395	12.8496	12.6981	12.2083
ENSMUSG00000027602	Map1lc3a	2	155276297	155278073	1	protein_coding	Contralateral	2458.02	-1.21184	0.192476	-6.29609	3.05246e-10	3.24929e-09	8.48821	1211	1411	2076	2867	3251	3874	1188.95	1302.52	1913.17	3288.23	3344.58	3710.68	10.3204	10.436	10.9263	11.6222	11.6442	11.7784
ENSMUSG00000022217	Emc9	14	55581516	55585302	-1	protein_coding	Contralateral	231.283	-1.21179	0.369121	-3.2829	0.00102746	0.00363225	2.43982	117	142	170	166	360	443	114.87	131.08	156.67	190.39	370.36	424.32	7.21927	7.32021	7.46254	7.62475	8.21985	8.34919
ENSMUSG00000042035	Igsf3	3	101377083	101463059	1	protein_coding	Contralateral	3387.29	-1.21004	0.155445	-7.78436	7.00648e-15	1.4461e-13	12.8398	1909	2098	2479	4808	4244	4539	1874.24	1936.7	2284.56	5514.4	4366.16	4347.65	10.9452	10.9875	11.2013	12.3495	12.0442	12.0387
ENSMUSG00000097330	Gm26672	18	37746559	37768242	-1	processed_transcript	Contralateral	139.756	-1.20943	0.529598	-2.28368	0.0223901	0.0554252	1.25629	18	143	87	181	199	205	17.67	132.01	80.18	207.59	204.73	196.36	5.99396	6.98275	6.65362	7.32256	7.31224	7.27976
ENSMUSG00000009894	Snap47	11	59407134	59451186	-1	protein_coding	Contralateral	4437.05	-1.20858	0.154035	-7.84616	4.2896e-15	9.18347e-14	13.037	2473	2523	3510	5600	5956	6348	2427.98	2329.03	3234.7	6422.77	6127.44	6080.39	11.3139	11.2595	11.6889	12.5903	12.5283	12.5182
ENSMUSG00000047910	Pcdhb16	18	37477814	37483038	1	protein_coding	Contralateral	409.083	-1.20679	0.265972	-4.53728	5.69851e-06	3.1721e-05	4.49865	271	205	296	548	597	505	266.07	189.24	272.78	628.51	614.18	483.71	8.20516	7.87672	8.22946	9.08909	9.06488	8.81278
ENSMUSG00000048251	Bcl11b	12	107910403	108003602	-1	protein_coding	Contralateral	611.474	-1.20669	0.359045	-3.36084	0.000777068	0.00282055	2.54967	330	349	459	1161	863	397	323.99	322.17	423	1331.58	887.84	380.26	8.50946	8.50303	8.79784	10.0962	9.62875	8.68186
ENSMUSG00000054728	Phactr1	13	42680623	43138526	1	protein_coding	Contralateral	2221.32	-1.20635	0.202839	-5.94735	2.72521e-09	2.51965e-08	7.59866	1071	1271	1912	2800	2748	3448	1051.5	1173.28	1762.04	3211.38	2827.1	3302.64	10.1516	10.2895	10.8052	11.573	11.4094	11.6092
ENSMUSG00000021696	Elovl7	13	108214404	108287105	1	protein_coding	Contralateral	64.8546	-1.20628	0.495655	-2.43371	0.0149448	0.0389296	1.40972	43	33	39	85	109	74	42.22	30.46	35.94	97.49	112.14	70.88	5.78216	5.67357	5.72573	6.16274	6.24195	6.00021
ENSMUSG00000040828	Catsperd	17	56628143	56664456	1	protein_coding	Contralateral	62.1913	-1.2053	0.52645	-2.28948	0.0220513	0.0546965	1.26204	20	52	38	90	76	93	19.64	48	35.02	103.22	78.19	89.08	5.51679	5.78537	5.67253	6.14757	6.0017	6.06871
ENSMUSG00000097823	Gm16701	1	166998295	167000841	-1	lincRNA	Contralateral	189.787	-1.20406	0.382843	-3.14504	0.00166063	0.00557231	2.25396	98	83	171	263	202	312	96.22	76.62	157.59	301.64	207.81	298.85	6.99651	6.84516	7.35834	7.89955	7.58093	7.89232
ENSMUSG00000062257	Opcml	9	27790775	28925410	1	protein_coding	Contralateral	596.603	-1.204	0.329506	-3.65396	0.000258228	0.00104125	2.98245	372	344	400	938	1017	424	365.23	317.55	368.63	1075.81	1046.27	406.13	8.63881	8.48884	8.64853	9.84485	9.81325	8.75349
ENSMUSG00000021876	Rnase4	14	51091077	51106151	1	protein_coding	Contralateral	311.466	-1.2034	0.281574	-4.27384	1.92133e-05	9.59773e-05	4.01783	148	229	214	341	465	465	145.31	211.39	197.22	391.1	478.39	445.4	7.55001	7.87915	7.8164	8.46251	8.66357	8.59215
ENSMUSG00000025207	Sema4g	19	44989101	45003397	1	protein_coding	Contralateral	4718.4	-1.20307	0.184236	-6.53007	6.57383e-11	7.7228e-10	9.11223	2467	2737	3852	6867	5526	6526	2422.08	2526.58	3549.87	7875.92	5685.07	6250.88	11.3169	11.372	11.8175	12.8675	12.4371	12.5623
ENSMUSG00000015377	Dennd6b	15	89182217	89196474	-1	protein_coding	Contralateral	3309.75	-1.20301	0.178744	-6.73036	1.69242e-11	2.17017e-10	9.66351	1552	2179	2636	4337	4448	4535	1523.74	2011.48	2429.25	4974.2	4576.04	4343.82	10.6748	11.0329	11.2772	12.2103	12.1014	12.0334
ENSMUSG00000037386	Rims2	15	39198332	39681940	1	protein_coding	Contralateral	2276.18	-1.20268	0.141269	-8.51342	1.68875e-17	5.32065e-16	15.274	1425	1476	1469	3082	3001	3048	1399.06	1362.52	1353.78	3534.82	3087.38	2919.51	10.5182	10.4846	10.4764	11.7032	11.5292	11.4574
ENSMUSG00000019796	Lrp11	10	7589800	7625483	1	protein_coding	Contralateral	2475.65	-1.20204	0.181073	-6.63845	3.16991e-11	3.90216e-10	9.4087	1319	1376	2059	3052	3255	3698	1294.99	1270.21	1897.51	3500.41	3348.7	3542.1	10.4305	10.4058	10.9175	11.7048	11.6477	11.7203
ENSMUSG00000044365	Cxxc4	3	134236484	134262161	1	protein_coding	Contralateral	3594.78	-1.20196	0.149613	-8.03377	9.45198e-16	2.22535e-14	13.6526	1954	2313	2652	4707	5093	4628	1918.42	2135.17	2443.99	5398.56	5239.6	4432.9	10.983	11.1215	11.2969	12.3313	12.2922	12.0733
ENSMUSG00000040327	Cul9	17	46500572	46546388	-1	protein_coding	Contralateral	2585.73	-1.20142	0.138152	-8.69641	3.42561e-18	1.17838e-16	15.9287	1505	1660	1811	3428	3263	3703	1477.6	1532.38	1668.96	3931.65	3356.93	3546.89	10.6056	10.652	10.761	11.8641	11.6597	11.7309
ENSMUSG00000056185	Snx32	19	5495278	5510489	-1	protein_coding	Contralateral	975.333	-1.2014	0.170826	-7.03291	2.02267e-12	2.92438e-11	10.534	633	655	580	1150	1383	1409	621.48	604.64	534.51	1318.96	1422.81	1349.6	9.3753	9.34295	9.19904	10.2708	10.3625	10.2988
ENSMUSG00000043857	Mgat5b	11	116918863	116986948	1	protein_coding	Contralateral	1802.8	-1.20131	0.164665	-7.29551	2.97541e-13	4.87435e-12	11.3121	984	1277	1205	2505	2237	2492	966.08	1178.82	1110.49	2873.04	2301.39	2386.94	10.0184	10.2663	10.1917	11.3903	11.1087	11.1551
ENSMUSG00000051910	Sox6	7	115470872	116038796	-1	protein_coding	Contralateral	450.986	-1.20127	0.436331	-2.75311	0.00590323	0.0172434	1.76338	227	182	416	854	717	224	222.87	168.01	383.37	979.47	737.64	214.56	8.01354	7.73832	8.56675	9.58446	9.27036	7.97582
ENSMUSG00000054843	Atrnl1	19	57611034	58133338	1	protein_coding	Contralateral	5647.92	-1.20089	0.143894	-8.34566	7.08189e-17	2.00081e-15	14.6988	3190	3498	4186	7678	7668	7281	3131.92	3229.07	3857.68	8806.07	7888.72	6974.06	11.6753	11.7154	11.9495	13.0409	12.895	12.7318
ENSMUSG00000061119	Prcp	7	92874470	92934583	1	protein_coding	Contralateral	296.358	-1.19928	0.310152	-3.86674	0.000110298	0.00047869	3.31995	120	221	221	344	390	477	117.82	204.01	203.67	394.54	401.23	456.89	7.35447	7.82126	7.81974	8.44071	8.45759	8.58637
ENSMUSG00000061654	Spry3	GL456233.1	101352	106395	-1	protein_coding	Contralateral	232.569	-1.19905	0.325458	-3.6842	0.00022942	0.00093301	3.03011	125	151	162	247	264	448	122.72	139.39	149.29	283.29	271.6	429.11	7.2864	7.38477	7.43939	7.98659	7.94904	8.3728
ENSMUSG00000010505	Myt1	2	181763332	181827797	1	protein_coding	Contralateral	8331.55	-1.19828	0.142832	-8.38944	4.88445e-17	1.41715e-15	14.8486	5103	5652	5282	11361	9237	12905	5010.09	5217.47	4867.71	13030.2	9502.89	12361	12.3384	12.3922	12.3001	13.6108	13.1897	13.5404
ENSMUSG00000024277	Mapre2	18	23752333	23893861	1	protein_coding	Contralateral	7797.1	-1.19801	0.147698	-8.11124	5.01054e-16	1.24426e-14	13.9051	4268	4565	6206	9700	10202	11524	4190.29	4214.04	5719.24	11125.1	10495.7	11038.2	12.0945	12.1019	12.5067	13.3919	13.3143	13.3815
ENSMUSG00000063077	Kif1b	4	149176319	149307693	-1	protein_coding	Contralateral	29572.3	-1.19727	0.128589	-9.31086	1.26798e-20	6.48438e-19	18.1881	16584	18447	22080	39547	37319	41786	16282.1	17028.8	20348.2	45357.3	38393.2	40024.4	14.0411	14.1013	14.3405	15.42	15.1952	15.2513
ENSMUSG00000040548	Tex2	11	106502147	106613423	-1	protein_coding	Contralateral	1489.58	-1.19659	0.168416	-7.10499	1.20328e-12	1.79233e-11	10.7466	879	855	1132	1873	1917	2215	863	789.27	1043.21	2148.19	1972.18	2121.62	9.84903	9.73955	10.082	10.9806	10.8736	10.9652
ENSMUSG00000026833	Olfm1	2	28192992	28230736	1	protein_coding	Contralateral	20768.1	-1.19563	0.163779	-7.30027	2.87186e-13	4.7092e-12	11.3271	10072	13515	16548	28107	28267	26807	9888.62	12476	15250.1	32236.5	29080.7	25676.9	13.3374	13.6486	13.9179	14.9243	14.7856	14.618
ENSMUSG00000031740	Mmp2	8	92827291	92853420	1	protein_coding	Contralateral	644.994	-1.19495	0.294751	-4.05411	5.03255e-05	0.00023296	3.63272	247	598	385	886	749	975	242.5	552.02	354.8	1016.17	770.56	933.9	8.22991	9.12237	8.63495	9.81628	9.49907	9.71944
ENSMUSG00000041596	Nlrp5-ps	7	14530652	14622479	-1	transcribed_unprocessed_pseudogene	Contralateral	92.8389	-1.19435	0.585874	-2.03859	0.0414913	0.0937908	1.02784	105	24	26	70	202	125	103.09	22.15	23.96	80.28	207.81	119.73	6.46301	5.77867	5.80135	6.31645	6.94219	6.55726
ENSMUSG00000039478	Micu3	8	40307458	40386308	1	protein_coding	Contralateral	1235.69	-1.19372	0.195031	-6.12065	9.31925e-10	9.24629e-09	8.03403	599	835	949	1477	1568	1956	588.09	770.8	874.57	1694	1613.14	1873.54	9.3533	9.67743	9.83009	10.6389	10.5787	10.7637
ENSMUSG00000005871	Apc	18	34220924	34322189	1	protein_coding	Contralateral	19702.2	-1.19199	0.122939	-9.69571	3.14431e-22	2.11676e-20	19.6743	11623	12095	14408	26322	25462	27118	11411.4	11165.1	13277.9	30189.3	26194.9	25974.8	13.5248	13.4956	13.7278	14.8315	14.6405	14.6291
ENSMUSG00000025375	Aatk	11	120007313	120047167	-1	protein_coding	Contralateral	2064.84	-1.19195	0.189773	-6.28093	3.36558e-10	3.55625e-09	8.44901	1199	1209	1567	2738	3173	2346	1177.17	1116.05	1444.09	3140.27	3264.34	2247.1	10.2846	10.2174	10.5422	11.5311	11.5808	11.1035
ENSMUSG00000040009	Gnaz	10	74967177	75016907	1	protein_coding	Contralateral	1712.88	-1.19174	0.201852	-5.90401	3.54773e-09	3.22647e-08	7.49127	1028	839	1425	2164	2216	2525	1009.28	774.5	1313.23	2481.94	2279.79	2418.55	10.0633	9.7357	10.3912	11.1923	11.085	11.1598
ENSMUSG00000036046	5031439G07Rik	15	84943936	84988551	-1	protein_coding	Contralateral	8742.48	-1.19055	0.140207	-8.49136	2.04239e-17	6.28545e-16	15.2017	4707	5614	6618	10808	10741	13683	4621.3	5182.39	6098.93	12395.9	11050.2	13106.2	12.2366	12.3885	12.6048	13.5499	13.3965	13.6244
ENSMUSG00000030704	Rab6a	7	100607410	100641268	1	protein_coding	Contralateral	12131.8	-1.19012	0.161465	-7.37076	1.69654e-13	2.85007e-12	11.5451	5740	8098	9685	15211	16143	17436	5635.49	7475.42	8925.37	17445.8	16607.7	16701	12.5333	12.9098	13.1464	14.0434	13.9774	13.9849
ENSMUSG00000046546	Fam43a	16	30599723	30602797	1	protein_coding	Contralateral	834.639	-1.18891	0.322161	-3.69042	0.000223886	0.000912595	3.03972	238	713	643	1196	1153	1008	233.67	658.18	592.57	1371.72	1186.19	965.51	8.22718	9.39111	9.26946	10.2568	10.0838	9.83993
ENSMUSG00000032679	Cd59a	2	104095801	104115354	1	protein_coding	Contralateral	410.096	-1.1879	0.277363	-4.28283	1.84529e-05	9.26083e-05	4.03335	190	337	258	564	483	607	186.54	311.09	237.76	646.86	496.9	581.41	7.86422	8.36074	8.09523	9.12066	8.8415	9.00752
ENSMUSG00000061175	Fnip2	3	79455974	79567796	-1	protein_coding	Contralateral	1754.73	-1.18563	0.141767	-8.36323	6.10233e-17	1.74988e-15	14.757	1029	1170	1203	2232	2247	2566	1010.27	1080.05	1108.64	2559.93	2311.68	2457.83	10.071	10.1539	10.1864	11.239	11.1099	11.1876
ENSMUSG00000054792	Klhl18	9	110425926	110476694	-1	protein_coding	Contralateral	1484.86	-1.18333	0.225415	-5.24957	1.52458e-07	1.07727e-06	5.96768	620	995	1260	1859	2074	2041	608.71	918.5	1161.17	2132.13	2133.7	1954.96	9.42073	9.92204	10.211	10.968	10.969	10.8595
ENSMUSG00000062372	Otof	5	30367062	30461932	-1	protein_coding	Contralateral	60.4167	-1.18333	0.575734	-2.05534	0.0398467	0.0906318	1.04272	23	45	37	99	113	36	22.58	41.54	34.1	113.55	116.25	34.48	5.47851	5.66352	5.59538	6.13917	6.15383	5.59926
ENSMUSG00000046598	Bdh1	16	31422280	31458901	1	protein_coding	Contralateral	2226.65	-1.18308	0.196743	-6.01331	1.81771e-09	1.73074e-08	7.76177	1091	1339	1886	2503	2896	3617	1071.14	1236.06	1738.07	2870.75	2979.36	3464.52	10.1761	10.3566	10.789	11.4302	11.478	11.672
ENSMUSG00000071379	Hpcal1	12	17690856	17791933	1	protein_coding	Contralateral	1459.69	-1.18205	0.211754	-5.58216	2.37547e-08	1.88311e-07	6.72512	729	845	1251	2006	1855	1984	715.73	780.04	1152.88	2300.73	1908.4	1900.36	9.61556	9.7201	10.1999	11.0603	10.8263	10.8211
ENSMUSG00000044433	Camsap3	8	3587293	3609075	1	protein_coding	Contralateral	3459.8	-1.18176	0.169144	-6.98668	2.81466e-12	4.01555e-11	10.3963	2111	2022	2568	5092	4240	4438	2072.57	1866.55	2366.58	5840.13	4362.05	4250.91	11.0781	10.9426	11.2499	12.4282	12.0463	12.0126
ENSMUSG00000022946	Dopey2	16	93711907	93810585	1	protein_coding	Contralateral	2773.75	-1.18167	0.14934	-7.91262	2.52036e-15	5.59021e-14	13.2526	1602	1737	2048	3694	3352	4065	1572.83	1603.46	1887.37	4236.73	3448.49	3893.63	10.695	10.7195	10.9286	11.9734	11.7064	11.8639
ENSMUSG00000028064	Sema4a	3	88435959	88461182	-1	protein_coding	Contralateral	845.27	-1.18107	0.255795	-4.61724	3.88871e-06	2.22577e-05	4.65252	352	529	751	1082	1054	1274	345.59	488.33	692.1	1240.97	1084.34	1220.29	8.66961	9.05964	9.46199	10.1497	9.98957	10.1301
ENSMUSG00000078161	Erich3	3	154663859	154767790	1	protein_coding	Contralateral	117.012	-1.18069	0.496877	-2.37622	0.0174911	0.0447111	1.34958	100	60	49	199	192	81	98.18	55.39	45.16	228.24	197.53	77.59	6.6607	6.3397	6.24297	7.25609	7.14527	6.52005
ENSMUSG00000037907	Ankrd13b	11	77470485	77489678	-1	protein_coding	Contralateral	6962.75	-1.18034	0.138338	-8.53233	1.4343e-17	4.55224e-16	15.3418	3989	4337	5219	9445	8707	9664	3916.37	4003.57	4809.66	10832.7	8957.63	9256.6	11.9934	12.0224	12.2651	13.3432	13.0903	13.134
ENSMUSG00000032118	Fez1	9	36821864	36878924	1	protein_coding	Contralateral	3750.1	-1.17986	0.178644	-6.60454	3.98749e-11	4.83606e-10	9.31551	2004	2076	3203	4583	4978	5520	1967.51	1916.39	2951.78	5256.35	5121.29	5287.29	11.0203	10.986	11.5476	12.3022	12.2681	12.31
ENSMUSG00000039637	Coro7	16	4626133	4679777	-1	protein_coding	Contralateral	2194.95	-1.17981	0.164758	-7.16087	8.01655e-13	1.22263e-11	10.9127	1355	1305	1596	3014	2528	3243	1330.33	1204.67	1470.82	3456.82	2600.77	3106.29	10.4491	10.3236	10.5761	11.6674	11.3024	11.5302
ENSMUSG00000025727	A930017K11Rik	17	25946387	25952565	-1	protein_coding	Contralateral	123.605	-1.17864	0.536014	-2.19891	0.0278846	0.0669961	1.17395	56	61	103	299	121	71	54.98	56.31	94.92	342.93	124.48	68.01	6.32544	6.337	6.63834	7.60884	6.81765	6.43922
ENSMUSG00000034912	Mdga2	12	66466060	67222549	-1	protein_coding	Contralateral	1214.21	-1.17838	0.309803	-3.80363	0.000142591	0.000603786	3.21912	555	715	1054	1904	1985	922	544.9	660.03	971.33	2183.74	2042.14	883.13	9.24826	9.47669	9.94329	10.9392	10.8562	9.82777
ENSMUSG00000041794	Myrip	9	120301513	120474841	1	protein_coding	Contralateral	204.113	-1.17835	0.353604	-3.3324	0.000861008	0.00309654	2.50912	132	104	149	190	259	394	129.6	96	137.31	217.92	266.46	377.39	7.25822	7.04071	7.30179	7.67396	7.84708	8.15987
ENSMUSG00000021294	Kif26a	12	112146208	112181747	1	protein_coding	Contralateral	2444.29	-1.17786	0.17613	-6.68746	2.27071e-11	2.86272e-10	9.54322	1303	1632	1817	3551	3060	3116	1279.28	1506.53	1674.49	4072.72	3148.08	2984.64	10.414	10.6218	10.7566	11.8989	11.5665	11.4978
ENSMUSG00000039154	Shd	17	55970467	55976617	1	protein_coding	Contralateral	1563.45	-1.17774	0.169175	-6.96169	3.36226e-12	4.76131e-11	10.3223	845	1072	1124	1991	1861	2430	829.62	989.58	1035.84	2283.52	1914.57	2327.56	9.80909	10.0259	10.0823	11.0688	10.8475	11.0931
ENSMUSG00000106515	Gm30382	3	149284418	149445301	-1	lincRNA	Contralateral	103.745	-1.17758	0.412226	-2.85663	0.00428166	0.0130175	1.88547	62	63	68	145	156	119	60.87	58.16	62.67	166.3	160.49	113.98	6.34905	6.32645	6.36293	6.95095	6.92673	6.70018
ENSMUSG00000051242	Pcdhb9	18	37400855	37403909	1	protein_coding	Contralateral	292.212	-1.17728	0.29185	-4.03385	5.48713e-05	0.000252376	3.59795	204	141	212	358	416	406	200.29	130.16	195.37	410.6	427.97	388.88	7.80347	7.43468	7.78115	8.47595	8.51716	8.42346
ENSMUSG00000006641	Slc5a6	5	31036036	31048924	-1	protein_coding	Contralateral	410.737	-1.17676	0.377654	-3.11597	0.00183339	0.00609621	2.21494	101	292	388	532	535	603	99.16	269.55	357.57	610.16	550.4	577.58	7.27864	8.19879	8.48342	9.04224	8.93284	8.98434
ENSMUSG00000034384	Barhl2	5	106452523	106458166	-1	protein_coding	Contralateral	1935.64	-1.17642	0.25445	-4.6234	3.77502e-06	2.1679e-05	4.66396	1041	979	1712	3033	2695	1941	1022.05	903.73	1577.72	3478.62	2772.58	1859.17	10.0941	9.94032	10.6397	11.6454	11.3556	10.8474
ENSMUSG00000042744	Gm15800	5	121220219	121368577	1	protein_coding	Contralateral	13339.9	-1.1759	0.125339	-9.38179	6.4865e-21	3.56014e-19	18.4485	8601	8729	8638	18246	15834	19168	8444.41	8057.9	7960.49	20926.8	16289.8	18359.9	13.0832	13.0206	13.0043	14.2985	13.9625	14.1229
ENSMUSG00000004446	Bid	6	120891930	120916853	-1	protein_coding	Contralateral	461.517	-1.17581	0.299518	-3.92567	8.64901e-05	0.00038259	3.41727	182	285	421	525	649	699	178.69	263.09	387.98	602.13	667.68	669.53	7.85211	8.23027	8.62839	9.09534	9.20779	9.21103
ENSMUSG00000034813	Grip1	10	119453830	120087261	1	protein_coding	Contralateral	4628.64	-1.17576	0.167249	-7.02998	2.06567e-12	2.97408e-11	10.5266	2433	3085	3500	6588	6133	5684	2388.7	2847.82	3225.48	7555.93	6309.54	5444.38	11.2978	11.5275	11.6905	12.8109	12.573	12.3786
ENSMUSG00000063171	Rps4l	6	148354656	148355598	1	transcribed_processed_pseudogene	Contralateral	875.6	-1.17488	0.265986	-4.41706	1.00052e-05	5.29577e-05	4.27607	320	681	695	1115	1198	1210	314.17	628.64	640.49	1278.82	1232.48	1158.99	8.56828	9.35799	9.3797	10.1959	10.152	10.0787
ENSMUSG00000022012	Enox1	14	77156763	77721760	1	protein_coding	Contralateral	1416.8	-1.1747	0.207203	-5.6693	1.43379e-08	1.18343e-07	6.92686	687	952	1116	1609	1687	2441	674.49	878.81	1028.47	1845.4	1735.56	2338.09	9.53951	9.86126	10.054	10.7779	10.7015	11.074
ENSMUSG00000107320	Gm42549	6	28219167	28226170	-1	TEC	Contralateral	55.6179	-1.17438	0.574081	-2.04568	0.0407882	0.0924439	1.03412	26	54	17	86	86	58	25.53	49.85	15.67	98.64	88.48	55.55	5.45905	5.67542	5.35194	5.99262	5.93595	5.71922
ENSMUSG00000004267	Eno2	6	124760053	124769673	-1	protein_coding	Contralateral	1280.79	-1.17391	0.237123	-4.95065	7.39663e-07	4.73176e-06	5.32498	773	606	1094	1692	1931	1494	758.93	559.41	1008.19	1940.59	1986.58	1431.02	9.66312	9.29655	10.0079	10.8142	10.8434	10.4376
ENSMUSG00000044629	Cnrip1	11	17051586	17079371	1	protein_coding	Contralateral	1477.07	-1.17387	0.207114	-5.66777	1.44669e-08	1.19236e-07	6.92359	753	837	1281	1885	2004	2032	739.29	772.65	1180.53	2161.95	2061.69	1946.34	9.65736	9.71092	10.2319	10.9855	10.9261	10.8541
ENSMUSG00000038807	Rap1gap2	11	74383356	74610915	-1	protein_coding	Contralateral	2067.44	-1.17372	0.204838	-5.72998	1.00441e-08	8.51031e-08	7.07005	1023	1168	1831	2590	2679	3036	1004.37	1078.2	1687.39	2970.53	2756.12	2908.01	10.0851	10.1739	10.7392	11.4599	11.3641	11.4328
ENSMUSG00000002997	Prkar2b	12	31958476	32061296	-1	protein_coding	Contralateral	3839.93	-1.17289	0.144425	-8.12107	4.62101e-16	1.15251e-14	13.9384	2147	2367	2984	4511	5350	5553	2107.91	2185.02	2749.95	5173.77	5504	5318.9	11.1137	11.1603	11.4595	12.286	12.3673	12.3224
ENSMUSG00000044835	Ankrd45	1	161142691	161170498	1	protein_coding	Contralateral	809.604	-1.17279	0.215788	-5.4349	5.48281e-08	4.13345e-07	6.38369	505	429	633	1067	1130	1040	495.81	396.02	583.35	1223.77	1162.53	996.16	9.07157	8.8174	9.25724	10.1226	10.062	9.87983
ENSMUSG00000011832	Evi5l	8	4166567	4211257	1	protein_coding	Contralateral	3627.16	-1.17247	0.156589	-7.4876	7.0147e-14	1.24888e-12	11.9035	2048	2145	2883	4756	4708	5029	2010.71	1980.09	2656.88	5454.76	4843.52	4816.99	11.0453	11.0253	11.407	12.3466	12.1909	12.1837
ENSMUSG00000021221	Dpf3	12	83213745	83487716	-1	protein_coding	Contralateral	1518.28	-1.17211	0.25349	-4.62388	3.76619e-06	2.165e-05	4.66454	616	951	1380	1955	1661	2510	604.78	877.89	1271.76	2242.23	1708.81	2404.19	9.41388	9.86823	10.3261	11.0345	10.6941	11.1225
ENSMUSG00000026576	Atp1b1	1	164437109	164458355	-1	protein_coding	Contralateral	1823.93	-1.17174	0.291224	-4.02351	5.73366e-05	0.000262873	3.58025	741	858	1922	2530	2662	2101	727.51	792.04	1771.25	2901.71	2738.63	2012.43	9.66004	9.76469	10.7719	11.398	11.3245	10.9334
ENSMUSG00000026939	Tmem141	2	25620067	25622005	-1	protein_coding	Contralateral	135.253	-1.17162	0.468565	-2.50044	0.0124041	0.0330763	1.48048	31	107	113	175	163	219	30.44	98.77	104.14	200.71	167.69	209.77	6.19451	6.79204	6.82617	7.29495	7.15885	7.33044
ENSMUSG00000037649	H2-DMa	17	34135182	34139101	1	protein_coding	Contralateral	163.763	-1.1716	0.408155	-2.87047	0.00409856	0.0125172	1.90249	133	55	116	209	211	248	130.58	50.77	106.9	239.71	217.07	237.55	7.12472	6.53586	6.984	7.5962	7.51531	7.58961
ENSMUSG00000103897	Pcdhga8	18	37725706	37841873	1	protein_coding	Contralateral	263.279	-1.17138	0.314121	-3.72908	0.000192179	0.00079444	3.09994	207	139	154	283	419	366	203.23	128.31	141.92	324.58	431.06	350.57	7.76403	7.37887	7.46013	8.18845	8.46012	8.26175
ENSMUSG00000059708	Akap17b	X	36608314	36645395	-1	protein_coding	Contralateral	949.854	-1.17126	0.17127	-6.83866	7.99377e-12	1.06877e-10	9.97112	629	596	621	1173	1199	1441	617.55	550.18	572.29	1345.34	1233.51	1380.25	9.36328	9.2285	9.27432	10.2879	10.1837	10.3191
ENSMUSG00000042978	Sbk1	7	126272619	126295016	1	protein_coding	Contralateral	30754.1	-1.17084	0.168799	-6.93629	4.02544e-12	5.64627e-11	10.2482	15062	20159	24914	35760	36558	51724	14787.8	18609.2	22959.9	41013.9	37610.3	49543.5	13.9153	14.2238	14.5062	15.2875	15.1707	15.5424
ENSMUSG00000040631	Dok4	8	94863828	94876330	-1	protein_coding	Contralateral	1335.82	-1.17017	0.242112	-4.83317	1.34375e-06	8.2531e-06	5.08338	536	1164	899	1763	1816	1770	526.24	1074.51	828.49	2022.02	1868.27	1695.38	9.23	10.0941	9.7765	10.8756	10.7773	10.6568
ENSMUSG00000055480	Zfp458	13	67254918	67269068	-1	protein_coding	Contralateral	308.268	-1.16965	0.301568	-3.87856	0.000105079	0.000457766	3.33936	212	162	215	460	323	453	208.14	149.55	198.14	527.58	332.3	433.9	7.85953	7.5684	7.81485	8.75509	8.29733	8.55925
ENSMUSG00000028348	Murc	4	48663514	48673502	1	protein_coding	Contralateral	227.852	-1.1689	0.333701	-3.50282	0.000460352	0.00175953	2.7546	174	113	145	264	262	403	170.83	104.31	133.63	302.79	269.54	386.01	7.53969	7.15555	7.34265	8.03537	7.93105	8.26081
ENSMUSG00000024937	Ehbp1l1	19	5707376	5726317	-1	protein_coding	Contralateral	536.126	-1.1666	0.294626	-3.95959	7.50793e-05	0.000336519	3.47299	400	386	239	856	586	692	392.72	356.32	220.25	981.77	602.87	662.83	8.69354	8.59004	8.09264	9.70264	9.15824	9.26309
ENSMUSG00000040033	Stat2	10	128270559	128292849	1	protein_coding	Contralateral	2059.3	-1.16587	0.144024	-8.095	5.72642e-16	1.39985e-14	13.8539	1191	1404	1437	2706	2606	2904	1169.32	1296.06	1324.29	3103.57	2681.01	2781.58	10.2781	10.4075	10.4347	11.5175	11.3304	11.3775
ENSMUSG00000060450	Rnf14	18	38296635	38317847	1	protein_coding	Contralateral	6044.3	-1.16521	0.165138	-7.05597	1.71405e-12	2.50764e-11	10.6007	2991	3893	4969	7556	7789	8850	2936.54	3593.7	4579.26	8666.15	8013.21	8476.91	11.5981	11.8639	12.1837	13.0284	12.9245	12.9992
ENSMUSG00000032625	Thsd7a	6	12311610	12749410	-1	protein_coding	Contralateral	5112.67	-1.16494	0.185176	-6.29099	3.15443e-10	3.3537e-09	8.47448	3426	3756	2769	5791	5608	9273	3363.62	3467.23	2551.82	6641.83	5769.43	8882.08	11.7571	11.7969	11.3947	12.6537	12.4677	13.0384
ENSMUSG00000037949	Ano10	9	122175874	122294423	-1	protein_coding	Contralateral	1586.26	-1.16315	0.191333	-6.0792	1.20781e-09	1.18068e-08	7.92787	788	1049	1269	2006	1902	2452	773.65	968.35	1169.47	2300.73	1956.75	2348.63	9.72494	10.0009	10.2345	11.081	10.8774	11.1072
ENSMUSG00000023904	Hcfc1r1	17	23673596	23675227	1	protein_coding	Contralateral	797.252	-1.16288	0.228742	-5.0838	3.69959e-07	2.47607e-06	5.60624	374	544	638	1088	1037	1056	367.19	502.18	587.96	1247.85	1066.85	1011.48	8.72969	9.08162	9.26177	10.1401	9.95506	9.89243
ENSMUSG00000037012	Hk1	10	62268855	62379908	-1	protein_coding	Contralateral	6034.17	-1.16242	0.167177	-6.95321	3.57059e-12	5.03598e-11	10.2979	3282	3448	5099	7375	8516	8228	3222.25	3182.91	4699.07	8458.55	8761.13	7881.13	11.7201	11.7039	12.2176	12.996	13.0427	12.9022
ENSMUSG00000092083	Kcnb2	1	15287254	15723750	1	protein_coding	Contralateral	1000.65	-1.16223	0.228196	-5.09312	3.52212e-07	2.36648e-06	5.6259	520	544	887	1210	1439	1363	510.53	502.18	817.43	1387.78	1480.42	1305.54	9.14867	9.12913	9.70243	10.3376	10.4161	10.264
ENSMUSG00000034744	Nagk	6	83794982	83804018	1	protein_coding	Contralateral	1292.1	-1.16162	0.19056	-6.09582	1.08881e-09	1.06921e-08	7.97094	653	1042	836	1619	1706	1845	641.11	961.89	770.43	1856.87	1755.11	1767.22	9.46509	9.95575	9.68623	10.7648	10.695	10.7037
ENSMUSG00000048216	Gpr85	6	13834458	13839942	-1	protein_coding	Contralateral	1457.57	-1.16142	0.166233	-6.98672	2.81387e-12	4.01555e-11	10.3963	832	950	1074	1896	1747	2182	816.85	876.96	989.76	2174.57	1797.29	2090.01	9.7794	9.86601	10.0144	10.9918	10.7536	10.9423
[truncated: 2,431 more rows]

## Sheet: DESeqOutput
RNAseq
DESeq output Complete genes table
[truncated: 23,500 more rows]

## Sheet: samples RNAseq
Samples	Tissue	Cells		fastq(Gb)	Number Input reads	Average input read length	Uniquely mapped reads number
[truncated: 6 more rows]
